# Supplementary material for: A review of the North American genus Epimartyria (Lepidoptera, Micropterigidae) with a discussion of the larval plastron
Source: Zookeys. 2012 Apr 19;(183):37–83. doi: 10.3897/zookeys.183.2556 (PMC3332027; doi:10.3897/zookeys.183.2556)
Supplement: XML Treatment for Epimartyria [file zookeys.183.2556-treatment1.xml]

<!DOCTYPE tp:taxon-treatment
  PUBLIC "-//TaxonX//DTD Taxonomic Treatment Publishing DTD v0 20100105//EN" "tax-treatment-NSO.dtd">
<tp:taxon-treatment xmlns:tp="http://www.plazi.org/taxpub"><tp:treatment-meta><mixed-citation publication-type="journal"><person-group><name><surname>Davis</surname><given-names>Donald R.</given-names></name><name><surname>Landry</surname><given-names>Jean-François</given-names></name></person-group><article-title>A review of the North American genus <italic>Epimartyria</italic> (Lepidoptera, Micropterigidae) with a discussion of the larval plastron
                </article-title><source>Zookeys</source><day>19</day><month>4</month><year>2012</year><volume>2012</volume><issue>183</issue><fpage>37</fpage><lpage>83</lpage><pub-id pub-id-type="doi">10.3897/zookeys.183.2556</pub-id></mixed-citation></tp:treatment-meta><tp:nomenclature><tp:taxon-name>
                        <tp:taxon-name-part taxon-name-part-type="genus">Epimartyria</tp:taxon-name-part>
                    <object-id xmlns:xlink="http://www.w3.org/1999/xlink" xlink:type="simple">http://species-id.net/wiki/Epimartyria</object-id>
								</tp:taxon-name><tp:taxon-authority>Walsingham</tp:taxon-authority><tp:nomenclature-citation-list><tp:nomenclature-citation><tp:taxon-name>Epimartyria</tp:taxon-name><comment> Walsingham, 1898: 161.– <xref ref-type="bibr" rid="B28">Kearfott in Smith 1903</xref>: 125.– <xref ref-type="bibr" rid="B8">Dyar 1903</xref>: 581.– <xref ref-type="bibr" rid="B43">Meyrick 1912</xref>: 3.– <xref ref-type="bibr" rid="B12">Forbes 1923</xref>: 63.- <xref ref-type="bibr" rid="B42">McDunnough 1939</xref>: 2.– <xref ref-type="bibr" rid="B3">Davis 1983</xref>: 5; <xref ref-type="bibr" rid="B5">1987</xref>: 341.– <xref ref-type="bibr" rid="B34">Kristensen 1984b</xref>: 97.– <xref ref-type="bibr" rid="B45">Nye and Fletcher 1991</xref>: 113.– <xref ref-type="bibr" rid="B47">Poole 1996</xref>: 716.– <xref ref-type="bibr" rid="B17">Hashimoto 2006</xref>: 98.</comment></tp:nomenclature-citation><tp:nomenclature-citation><tp:taxon-name>Micropteryx</tp:taxon-name><comment> Hübner.– <xref ref-type="bibr" rid="B12">Forbes 1923</xref>: 64 (subgenus <italic><tp:taxon-name>Epimartyria</tp:taxon-name></italic> Walsingham).</comment></tp:nomenclature-citation></tp:nomenclature-citation-list></tp:nomenclature><tp:treatment-sec sec-type="Type species"><title>Type species.</title><p><italic><tp:taxon-name>Micropteryx pardella</tp:taxon-name></italic> Walsingham, by original designation.</p></tp:treatment-sec><tp:treatment-sec sec-type="Diagnosis"><title>Diagnosis.</title><p><italic><tp:taxon-name>Epimartyria</tp:taxon-name></italic> appears closely allied to the Asian genus <italic><tp:taxon-name>Paramartyria</tp:taxon-name></italic> as suggested by the similar elongate process arising from the inner base of the male valvae (<xref ref-type="fig" rid="F20">Fig. 78</xref>) and by similar larval chaetotaxy (<xref ref-type="bibr" rid="B17">Hashimoto 2006</xref>). More significantly, close affinities of these two northern genera were also indicated from the molecular study initiated by <xref ref-type="bibr" rid="B31">Kobayashi et al. (2000)</xref> and <xref ref-type="bibr" rid="B13">Gibbs et al. (2004)</xref>, based on the 16S rRNA gene. At least one species of the Asian genus <italic><tp:taxon-name>Vietomartyria</tp:taxon-name></italic>, <italic><tp:taxon-name>Vietomartyria nankushana</tp:taxon-name></italic> Hirowatari &amp; Hashimoto (<xref ref-type="bibr" rid="B25">Hirowatari et al. 2009</xref>), also posseses a similar basal process on the valva, as pointed out by one reviewer. The forelegs of <italic><tp:taxon-name>Vietomartyria</tp:taxon-name></italic> also lack an epiphysis as do two species of <italic><tp:taxon-name>Epimartyria</tp:taxon-name></italic>. <italic><tp:taxon-name>Epimartyria</tp:taxon-name></italic> differs from all other micropterigid genera in possessing a deeply divided phallus, and from <italic>Paramartyria</italic> in particular by possessing a pair of lateral projections near the apical one third of the distal phallus and in having tergum X divided into dorsal and ventral processes (<xref ref-type="bibr" rid="B17">Hashimoto 2006</xref>). <xref ref-type="bibr" rid="B17">Hashimoto (2006)</xref> also mentioned the presence of an epiphysis in <italic><tp:taxon-name>Paramartyria</tp:taxon-name></italic> as one feature that distinguishes the latter from <italic><tp:taxon-name>Epimartyria</tp:taxon-name></italic>. Two<!--PageBreak--> of the three species of <italic><tp:taxon-name>Epimartyria</tp:taxon-name></italic> lack an epiphysis, but an epiphysis is present in <italic><tp:taxon-name>Epimartyria pardella</tp:taxon-name></italic> (<xref ref-type="fig" rid="F7">Fig. 17</xref>).</p></tp:treatment-sec><tp:treatment-sec sec-type="Adult"><title>Adult.</title><p><italic>Head</italic> (<xref ref-type="fig" rid="F7">Figs 13–15</xref>): Vestiture entirely hairy, scales erect and piliform with acute apices. Antenna (<xref ref-type="fig" rid="F8">Figs 18–20</xref>) 0.75–0.9× length of forewing, slightly longer in male; pedicel enlarged, ~ 1.5× length of first flagellomere; flagellum moniliform, with 46–58 flagellomeres in male, 38–47 in female; flagellomeres mostly sparsely covered with long, piliform scales which exceed the length of their supporting flagellomere; basal 2–3 flagellomeres in male and 5–7 in female covered dorsally with moderately broad scales; a pair of large ascoid sensilla, opposite one another, with ~ 11–16 elongate, curved, sensory branches (<xref ref-type="fig" rid="F8">Fig. 18</xref>) on each flagellomere; a single irregularly shaped and often bilobed multiporus sensillum placodeum (<xref ref-type="bibr" rid="B10">Faucheux 1997</xref>) arising between the ascoid sensillae from a shallow pit near the ventral anterior margin of the flagellomere. Compound eyes reduced, interocular index (<xref ref-type="bibr" rid="B2">Davis 1975</xref>) ~ 0.35–0.37; interfacetal setae absent. Ocelli present, base moderately elevated. Labrum approximately pentagonal, length ~ 2× that of clypeus. Mandible elongate triangular in form; distal edge truncate. Maxillary palpus elongate, 5-segmented, with main flexions between segments 1 and 2 and between 3 and 4; length ratio from basal segment 1: 1:2.7:2.7:0.9. Labial palpus short, total length ~ equal to that of basal segment of maxillary palpus; 2- segmented; sensory pit (organ vom Rath) present distally on apical segment enclosing numerous sensillae; apices of most sensillae terminating in a cluster of ~ 2- 5 minute acute lobes (<xref ref-type="fig" rid="F8">Figs 21–22</xref>). Proximal prelabial sclerite slender, crescentiform; distal prelabial sclerite broadly triangular. Occipital sulcus incomplete but distinct laterally.</p><p><italic>Thorax</italic>: Scales of mesonotum broad, appressed. Metanotum mostly naked except for a few long, piliform scales. Tegulae rather sparsely covered with long piliform scales. Forewing length: 4.2–5.5 mm; forewing (<xref ref-type="fig" rid="F7">Fig. 16</xref>) with humeral vein present; Sc deeply bifurcate; R simple; Sc-R crossvein present near fork of Sc; Rs with 4 veins; Rs3–4 fused to ~ basal 1/3; accessory cell present; M with 3 branches; 1A and 2A fused over distal half; 3A extending across base of moderately small jugal lobe. Wing scale morphology of the primitive, generally non-glossatan type (<xref ref-type="bibr" rid="B37">Kristensen and Simonsen 2003</xref>) consisting of fused dorsal and ventral surfaces (without internal chambers), and with a herringbone pattern formed by oblique-longitudinal crests overlying a dense layer of transverse microribs (<xref ref-type="fig" rid="F10">Figs 28–31</xref>). Hindwing venation similar to forewing except with Sc and R fused; 1A and 2A completely fused; anal crossvein connecting to CuP near distal 2/3; scales over distal third of hindwing dark fuscous and nearly as broad and iridescent as in forewing; scales gradually becoming more slender, gray, and without iridescence over basal 2/3. Legs (<xref ref-type="fig" rid="F7">Fig. 17</xref>) with tibial spur pattern of 0–0-4; a short epiphysis ~ 1/3 the length of tibia arising slightly beyond its midlength present in <italic><tp:taxon-name>Epimartyria pardella</tp:taxon-name></italic>; epiphysis absent in <italic><tp:taxon-name>Epimartyria auricrinella</tp:taxon-name></italic> and <italic>bimaculella</italic>; pretarsus (<xref ref-type="fig" rid="F9">Figs 24–27</xref>) consisting of a pair of strongly curved claws; a lateral pair of pad-like pulvilli densely covered with long spinose setae; a median arolium with apical surface densely lined with minute grooves (<xref ref-type="fig" rid="F9">Fig. 27</xref>); pseudempodial seta (<xref ref-type="fig" rid="F9">Fig. 25</xref>) with longitudinal grooves.</p><p><italic>Abdomen</italic>: Cuticle dark brown, sparsely covered with long, piliform scales. A pair of glands present, opening on sternum V in both sexes (<xref ref-type="bibr" rid="B46">Philpott 1925</xref>); glands similar to <!--PageBreak-->those present in <italic><tp:taxon-name>Paleomicroides</tp:taxon-name></italic>, <italic><tp:taxon-name>Paramartyria</tp:taxon-name></italic>, and <italic><tp:taxon-name>Neomicropteryx</tp:taxon-name></italic> in not protruding and possessing a narrow slit-like opening within a smooth, hyaline area (<xref ref-type="bibr" rid="B33">Kristensen 1984a</xref>).</p><p><italic>Male genitalia</italic>: Tergum X (uncus) ~ half the median ventral length of IX; apex deeply divided nearly half its length into two broad lobes. Sternum X (venter X) variously bilobed, with or without short lateral lobes. Segment IX a completely sclerotized ring, with dorsal median length ~ 1/6 of ventral length. Sternum IX (vinculum) a broad plate with subparallel lateral margins; anterior end as broad or broader than caudal end. Valva with a subacute to rounded apex; base of valva with a long digitate process from mesal surface. Medial plate (juxta) with a slender stalk-like base gradually expanding anteriorly to a small, flat, oval plate. Distal phallus divided into two slender branches ~ half the total length of phallus; shorter dorsal branch of phallus terminating in gonopore (phallotreme) with thickened radial folds; a pair of minute, acute spines present laterally near distal third of dorsal branch; apex of longer ventral branch densely covered with numerous minute flattened scutate processes with rounded apices directed basad; phallobase moderately inflated, as long as or slightly longer than divided branches.</p><p><italic>Female genitalia</italic>: Abdominal segment IX a complete ring with mid dorsal length ~ 0.5–0.6× the mid ventral length. Segment X consisting of a pair of lateral, setose plates; cloaca ending terminally; X often telescoped into IX and VIII in repose. Apophyses absent. Genital chamber with thickened walls surrounding a variably shaped slerite; caudal end of sclerite furcate. Ductus spermatheca with a moderately enlarged, spindle-shaped reservoir (utriculus) located at varying distances along ductus. Corpus bursae gradually enlarging anteriorly, membranous, with four tridentaform signa equally spaced around middle of corpus bursae; enlarged bases of signa projecting externally beyond wall of corpus bursae, with spinose branches projecting internally.</p></tp:treatment-sec><tp:treatment-sec sec-type="Remarks"><title>Remarks.</title><p>For many years John Heath, formerly employed at the Experimental Research Station at Monks Wood in England, pursued research on the family <tp:taxon-name>Micropterigidae</tp:taxon-name>, resulting in about 20 papers on this group (<xref ref-type="bibr" rid="B9">Emmet 1987</xref>). Heath had partially completed a revision of the genus <italic><tp:taxon-name>Epimartyria</tp:taxon-name></italic>, but this was never published. We had not viewed a copy of this manuscript until our publication was in review. In his manuscript, Heath recognized an additional new species from New Jersey, based on specimens collected at Essex County Park by W. D. Kearfott. Our studies found no morphological justification for this species.</p><p>Because this is the first taxonomic revision of <italic><tp:taxon-name>Epimartyria</tp:taxon-name></italic>, there remain some gaps in our knowledge about their biology which cannot be answered with available material and evidence.</p></tp:treatment-sec><tp:treatment-sec sec-type="Key to species of Epimartyria"><title>Key to species of <italic><tp:taxon-name>Epimartyria</tp:taxon-name></italic></title><table-wrap content-type="key" position="anchor" orientation="portrait"><table><tbody><tr><td rowspan="1" colspan="1">1</td><td rowspan="1" colspan="1">Forewing without spots, uniformly dark fuscous with coppery to purplish luster (<xref ref-type="fig" rid="F1">Fig. 1</xref>)</td><td rowspan="1" colspan="1"><italic><tp:taxon-name>Epimartyria auricrinella</tp:taxon-name></italic></td></tr><tr><td rowspan="1" colspan="1">–</td><td rowspan="1" colspan="1">Forewingwith pale yellowish spots</td><td rowspan="1" colspan="1">2<!--PageBreak--></td></tr><tr><td rowspan="1" colspan="1">2</td><td rowspan="1" colspan="1">Forewingwith 2 pale yellowish spots (<xref ref-type="fig" rid="F1">Fig. 2</xref>); foretibia with epiphysis absent; caudal apex of male sternum X (gnathos) deeply divided, with apex of lobes acute (<xref ref-type="fig" rid="F21">Fig. 82</xref>)</td><td rowspan="1" colspan="1"><italic><tp:taxon-name>Epimartyria bimaculella</tp:taxon-name></italic></td></tr><tr><td rowspan="1" colspan="1">–</td><td rowspan="1" colspan="1">Forewingwith 4 pale yellowish spots (<xref ref-type="fig" rid="F1">Fig. 3</xref>); foretibia with epiphysis present; caudal apex of male sternum X not deeply divided, with short, triangular, caudal lobes (<xref ref-type="fig" rid="F22">Fig. 89</xref>)</td><td rowspan="1" colspan="1"><italic><tp:taxon-name>Epimartyria pardella</tp:taxon-name></italic></td></tr></tbody></table></table-wrap></tp:treatment-sec><tp:treatment-sec><!--Section generated to contain objects referenced in tp:taxon-treatment.--><fig id="F20" position="float" orientation="portrait"><label>Figures 74–80.</label><caption><p><italic><tp:taxon-name>Epimartyria auricrinella</tp:taxon-name></italic>, Genitalic morphology <bold>74–78</bold> Male, USNM slides 16615, 34372 <bold>74</bold> Genital capsule, ventral view (0.5 mm); J: juxta (medial plate) <bold>75</bold> Sternum X (gnathos) <bold>76</bold> Aedeagus (G: gonopore (phallotreme) <bold>77</bold> Genital capsule, lateral view (Un: uncus, (tergum X) <bold>78a</bold> Valva, lateral view, inner side (BP: basal process), slide USNM, 34372, Ottawa, Ontario <bold>78b</bold> slide MIC5762, Lac Brûlé, Quebec <bold>78c</bold> slide MIC5764, Wilderness State Park, Michigan <bold>78d</bold> slide MIC5761, Lac Brûlé, Quebec <bold>79–80</bold> Female, USNM slide 17501, Mt. Albert, Quebec <bold>79</bold> Oviscape, lateral view (Ut: utriculus) (0.5 mm) <bold>80</bold> Genital sclerite, ventral view. (Scale lengths in parentheses).</p></caption><graphic xmlns:xlink="http://www.w3.org/1999/xlink" xlink:href="ZooKeys-183-037-g020.jpg" position="float" orientation="portrait" xlink:type="simple"/></fig><fig id="F7" position="float" orientation="portrait"><label>Figures 13–17.</label><caption><p><italic><tp:taxon-name>Epimartyria pardella</tp:taxon-name></italic>, Adult morphology <bold>13</bold> Head (cl: clypeus; ga: galea; la: labrum; md: mandible) (0.5 mm) <bold>14</bold> Head, ventral view ( pp: proximal prelabium; dp: distal prelabium; lp: labial palpus) <bold>15</bold> right mandible <bold>16</bold> Wing venation, USNM slide 16613. <bold>17</bold> Legs (1.0 mm). (Scale lengths in parentheses).</p></caption><graphic xmlns:xlink="http://www.w3.org/1999/xlink" xlink:href="ZooKeys-183-037-g007.jpg" position="float" orientation="portrait" xlink:type="simple"/></fig><fig id="F8" position="float" orientation="portrait"><label>Figures 18–23.</label><caption><p><italic><tp:taxon-name>Epimartyria auricrinella</tp:taxon-name></italic>, Adultmorphology <bold>18</bold> Flagellomeres with ascoid sensilla (20 µm) <bold>19</bold> Flagellomere with multiporus sensillum placodeum (20 µm) <bold>20</bold> Detail of multiporus sensillum placodeum in Fig. 19 (2 µm) <bold>21</bold> Apical segment of labial palpus with distal organ vom Rath (20 µm). <bold>22</bold> Sensilla of organ vom Rath (2 µm) <bold>23</bold> Mesothorcic pretarsus (20 µm). (Scale lengths in parentheses).</p></caption><graphic xmlns:xlink="http://www.w3.org/1999/xlink" xlink:href="ZooKeys-183-037-g008.jpg" position="float" orientation="portrait" xlink:type="simple"/></fig><fig id="F10" position="float" orientation="portrait"><label>Figures 28–31.</label><caption><p><italic><tp:taxon-name>Epimartyria auricrinella</tp:taxon-name></italic>, Forewing scale structure <bold>28</bold> Dorsal forewing scales from discal cell (40 µm) <bold>29</bold> Apical margin of scale in Fig. 28 (2 µm) <bold>30</bold> detail of Fig. 29 (2 µm) <bold>31</bold> Detail of Fig. 30 (1 µm). (Scale lengths in parentheses).</p></caption><graphic xmlns:xlink="http://www.w3.org/1999/xlink" xlink:href="ZooKeys-183-037-g010.jpg" position="float" orientation="portrait" xlink:type="simple"/></fig><fig id="F9" position="float" orientation="portrait"><label>Figures 24–27.</label><caption><p><italic><tp:taxon-name>Epimartyria auricrinella</tp:taxon-name></italic>, Adultmorphology <bold>24</bold> Mesothorcic pretarsus (20 µm)  <bold>25</bold> Detail of pseudempodium of pretarsus (2 µm) <bold>26</bold> Arolium (5 µm) <bold>27</bold> Detail of surface of arolium (1 µm). (Scale lengths in parentheses).</p></caption><graphic xmlns:xlink="http://www.w3.org/1999/xlink" xlink:href="ZooKeys-183-037-g009.jpg" position="float" orientation="portrait" xlink:type="simple"/></fig><fig id="F1" position="float" orientation="portrait"><label>Figures 1–3.</label><caption><p>Adults<bold>. 1</bold> ♂, <italic><tp:taxon-name>Epimartyria auricrinella</tp:taxon-name></italic>,  (4.9 mm) Canada: Quebec <bold>2</bold> ♂, <italic><tp:taxon-name>Epimartyria bimaculella</tp:taxon-name></italic>  (5.5 mm) Holotype, Canada: British Columbia <bold>3</bold> ♀, <italic><tp:taxon-name>Epimartyria pardella</tp:taxon-name></italic> (5.5 mm) USA: California. (Forewing length in parentheses).</p></caption><graphic xmlns:xlink="http://www.w3.org/1999/xlink" xlink:href="ZooKeys-183-037-g001.jpg" position="float" orientation="portrait" xlink:type="simple"/></fig><fig id="F21" position="float" orientation="portrait"><label>Figures 81–87.</label><caption><p><italic><tp:taxon-name>Epimartyria bimaculella</tp:taxon-name></italic>, Genitalic morphology <bold>81–85</bold> Male, USNM slide 18410, Fraser Mill, British Columbia <bold>81</bold> Genital capsule, ventral view (0.5 mm) <bold>82</bold> Sternum X (gnathos) <bold>83</bold> Aedeagus <bold>84</bold> Genital capsule, lateral view <bold>85</bold> Valva <bold>86–87</bold> Female, USNM slide 33919, Fraser Mill, British Columbia <bold>86</bold> Oviscape, lateral view (0.5 mm) <bold>87</bold> Genital sclerite, ventral view. (Scale lengths in parentheses).</p></caption><graphic xmlns:xlink="http://www.w3.org/1999/xlink" xlink:href="ZooKeys-183-037-g021.jpg" position="float" orientation="portrait" xlink:type="simple"/></fig><fig id="F22" position="float" orientation="portrait"><label>Figures 88–96.</label><caption><p><italic><tp:taxon-name>Epimartyria pardella</tp:taxon-name></italic>, Genitalic morphology <bold>88–92</bold> Male, USNM slide 16613, Arcata, California <bold>88</bold> Genital capsule, ventral view (0.5 mm) <bold>89</bold> Sternum X (gnathos) <bold>90</bold> Aedeagus <bold>91</bold> Genital capsule, lateral view <bold>92</bold> Valva <bold>93–96</bold> Female, DRD slide 4528, Kneeland, California <bold>93</bold> Oviscape, lateral view (0.5 mm) <bold>94</bold> Genital sclerite, ventral view <bold>95</bold> Genital sclerite, lateral view <bold>96</bold> Ductus spermathecae, showing variation of vesicle position. (Scale lengths in parentheses).</p></caption><graphic xmlns:xlink="http://www.w3.org/1999/xlink" xlink:href="ZooKeys-183-037-g022.jpg" position="float" orientation="portrait" xlink:type="simple"/></fig></tp:treatment-sec><ref-list><ref id="B28"><mixed-citation xmlns:xlink="http://www.w3.org/1999/xlink" xlink:type="simple"><person-group><name name-style="western"><surname>Kearfott</surname><given-names>WD</given-names></name></person-group> (<year>1903</year>)<source> Checklist of the Lepidoptera of Boreal America</source>. <publisher-name>American Entomological Society</publisher-name>, <publisher-loc>Philadelphia</publisher-loc>, <fpage>118</fpage>–<lpage>125</lpage>.</mixed-citation></ref><ref id="B8"><mixed-citation xmlns:xlink="http://www.w3.org/1999/xlink" xlink:type="simple"><person-group><name name-style="western"><surname>Dyar</surname><given-names>HG</given-names></name></person-group> (<year>1902 [1903]</year>)<article-title> A list of North American Lepidoptera.</article-title><source>United States National Museum Bulletin </source><volume>52</volume> (<issue>19</issue>): <fpage>1</fpage>-<lpage>723</lpage>.</mixed-citation></ref><ref id="B43"><mixed-citation xmlns:xlink="http://www.w3.org/1999/xlink" xlink:type="simple"><person-group><name name-style="western"><surname>Meyrick</surname><given-names>E</given-names></name></person-group> (<year>1912</year>)<article-title> Lepidoptera Heterocera, Fam. Micropterigidae</article-title>. <source>Genera Insectorum fascicle</source><volume>132</volume>: <fpage>1</fpage>–<lpage>9</lpage>. [<comment>1 color plate</comment>]</mixed-citation></ref><ref id="B12"><mixed-citation xmlns:xlink="http://www.w3.org/1999/xlink" xlink:type="simple"><person-group><name name-style="western"><surname>Forbes</surname><given-names>WTM</given-names></name></person-group> (<year>1923</year>)<article-title> The Lepidoptera of New York and neighboring states.</article-title><source>Cornell University Agricultural Experiment Station Memoir </source><volume>68</volume>: <fpage>1</fpage>-<lpage>729</lpage>.</mixed-citation></ref><ref id="B42"><mixed-citation xmlns:xlink="http://www.w3.org/1999/xlink" xlink:type="simple"><person-group><name name-style="western"><surname>McDunnough</surname><given-names>J</given-names></name></person-group> (<year>1939</year>)<article-title> Check List of the Lepidoptera of Canada and the United States of America, part 2 (Microlepidoptera).</article-title><source>Memoirs of the Southern California Academy of Science </source><volume>2</volume> (<issue>2</issue>): <fpage>1</fpage>-<lpage>171</lpage>.</mixed-citation></ref><ref id="B3"><mixed-citation xmlns:xlink="http://www.w3.org/1999/xlink" xlink:type="simple"><person-group><name name-style="western"><surname>Davis</surname><given-names>DR</given-names></name></person-group> (<year>1983</year>) <article-title>Micropterigidae</article-title>. In: <person-group><name name-style="western"><surname>RW Hodges et al.</surname></name></person-group> (<role>Eds</role>) <source>Check List of the Lepidoptera of America North of Mexico</source>. <publisher-name>EW Classey Ltd and the Wedge Entomological Research Foundation</publisher-name>, <publisher-loc>London</publisher-loc>, <fpage>5</fpage>–<lpage>7</lpage>.</mixed-citation></ref><ref id="B5"><mixed-citation xmlns:xlink="http://www.w3.org/1999/xlink" xlink:type="simple"><person-group><name name-style="western"><surname>Davis</surname><given-names>DR</given-names></name></person-group> (<year>1987</year>)<article-title> Micropterigidae, Eriocraniidae.</article-title> In: <person-group><name name-style="western"><surname>FW</surname><given-names>Stehr</given-names></name></person-group> (<role>Ed</role>). <issue-title>Immature insects.</issue-title><source>Volume 1, Kendall/Hunt Publishing, Dubuque, Iowa</source>: <fpage>341</fpage>-<lpage>343</lpage>.</mixed-citation></ref><ref id="B34"><mixed-citation xmlns:xlink="http://www.w3.org/1999/xlink" xlink:type="simple"><person-group><name name-style="western"><surname>Kristensen</surname><given-names>NP</given-names></name></person-group> (<year>1984b</year>)<article-title> Skeletomuscular anatomy of the male genitalia of <italic>Epimartyria</italic> (Lepidoptera: Micropterigidae).</article-title><source>Entomologica scandinavica </source><volume>15</volume>: <fpage>97</fpage>-<lpage>112</lpage>. doi: <ext-link ext-link-type="uri" xlink:href="http://dx.doi.org/10.1163/187631284X00091" xlink:type="simple">10.1163/187631284X00091</ext-link></mixed-citation></ref><ref id="B45"><mixed-citation xmlns:xlink="http://www.w3.org/1999/xlink" xlink:type="simple"><person-group><name name-style="western"><surname>Nye</surname><given-names>IWB</given-names></name><name name-style="western"><surname>DS</surname><given-names>Fletcher</given-names></name></person-group> (<year>1991</year>)<source> The Generic Names of Moths of the World. Microlepidoptera</source>. Volume <volume>6</volume>(<issue>29</issue>), <publisher-name>Natural History Museum Publications</publisher-name>, <publisher-loc>London</publisher-loc>, <fpage>1</fpage>–<lpage>368</lpage>.</mixed-citation></ref><ref id="B47"><mixed-citation xmlns:xlink="http://www.w3.org/1999/xlink" xlink:type="simple"><!--PageBreak--><person-group><name name-style="western"><surname>Poole</surname><given-names>RW</given-names></name></person-group> (<year>1996</year>)<article-title> Diptera, Lepidoptera</article-title>. In: <person-group><name name-style="western"><surname>Poole</surname><given-names>RW</given-names></name><name name-style="western"><surname>Gentili</surname><given-names>P</given-names></name></person-group> (<role>Eds</role>) <source>Nomina Insecta Nearctica</source><volume>3</volume>, <lpage>1143</lpage> pp.</mixed-citation></ref><ref id="B17"><mixed-citation xmlns:xlink="http://www.w3.org/1999/xlink" xlink:type="simple"><person-group><name name-style="western"><surname>Hashimoto</surname><given-names>S</given-names></name></person-group> (<year>2006</year>)<article-title> A taxonomic study of the family Micropterigidae (Lepidoptera, Micropterigoidea) of Japan, with the phylogenetic relationships among the Northern Hemisphere genera.</article-title><source>Bulletin of the Kitakyushu Museum of Natural History and Human History Series A Natural History </source><volume>4</volume>: <fpage>39</fpage>-<lpage>109</lpage>.</mixed-citation></ref><ref id="B31"><mixed-citation xmlns:xlink="http://www.w3.org/1999/xlink" xlink:type="simple"><person-group><name name-style="western"><surname>Kobayashi</surname><given-names>Y</given-names></name><name name-style="western"><surname>Suzuki</surname><given-names>H</given-names></name><name name-style="western"><surname>Hashimoto</surname><given-names>H</given-names></name><name name-style="western"><surname>Gibbs</surname><given-names>G</given-names></name></person-group> (<year>2000</year>)<article-title> Molecular phylogeny of the Japanese and New Zealand Micropterigidae (Lepidoptera) based on mitochondrial gene sequences</article-title>. <source>Proceedings of the XXI International Congress of Entomology, 2000, Iguazu, Brasil</source>, <lpage>956</lpage> pp.</mixed-citation></ref><ref id="B13"><mixed-citation xmlns:xlink="http://www.w3.org/1999/xlink" xlink:type="simple"><person-group><name name-style="western"><surname>Gibbs</surname><given-names>GW</given-names></name><name name-style="western"><surname>Hashimoto</surname><given-names>S</given-names></name><name name-style="western"><surname>Kobayashi</surname><given-names>Y</given-names></name><name name-style="western"><surname>Lees</surname><given-names>DC</given-names></name><name name-style="western"><surname>Saigusa</surname><given-names>T</given-names></name><name name-style="western"><surname>Sugimoto</surname><given-names>M</given-names></name><name name-style="western"><surname>Suzuki</surname><given-names>H</given-names></name></person-group> (<year>2004</year>)<article-title> Molecular phylogeny of Micropterigidae (Lepidoptera)</article-title>. <source>Proceedings of XXII International Congress of Entomology, 2004. Brisbane, Australia</source>. [<comment>Abstract only</comment>]</mixed-citation></ref><ref id="B25"><mixed-citation xmlns:xlink="http://www.w3.org/1999/xlink" xlink:type="simple"><person-group><name name-style="western"><surname>Hirowatari</surname><given-names>T</given-names></name><name name-style="western"><surname>Hashimoto</surname><given-names>S</given-names></name><name name-style="western"><surname>Jinbo</surname><given-names>U</given-names></name><name name-style="western"><surname>Wang</surname><given-names>M</given-names></name></person-group> (<year>2009</year>)<article-title> Descriptions of two new species of <italic>Vietomartyria</italic> Hashimoto &amp; Mey (Lepidoptera, Micropterigidae) from South China, with reference to autapomorphies of the genus.</article-title><source>Entomological Science </source><volume>12</volume>: <fpage>67</fpage>-<lpage>73</lpage>. doi: <ext-link ext-link-type="uri" xlink:href="http://dx.doi.org/10.1111/j.1479-8298.2009.00305.x" xlink:type="simple">10.1111/j.1479-8298.2009.00305.x</ext-link></mixed-citation></ref><ref id="B10"><mixed-citation xmlns:xlink="http://www.w3.org/1999/xlink" xlink:type="simple"><person-group><name name-style="western"><surname>Faucheux</surname><given-names>MJ</given-names></name></person-group> (<year>1997</year>)<article-title> Sensory organs on the antennae of <italic>Micropterix calthella</italic> L. (Lepidoptera, Micropterigidae).</article-title><source>Acta Zoologica (Stockholm) </source><volume>78</volume> (<issue>1</issue>): <fpage>1</fpage>-<lpage>8</lpage>. doi: <ext-link ext-link-type="uri" xlink:href="http://dx.doi.org/10.1111/j.1463-6395.1997.tb01121.x" xlink:type="simple">10.1111/j.1463-6395.1997.tb01121.x</ext-link></mixed-citation></ref><ref id="B2"><mixed-citation xmlns:xlink="http://www.w3.org/1999/xlink" xlink:type="simple"><person-group><name name-style="western"><surname>Davis</surname><given-names>DR</given-names></name></person-group> (<year>1975</year>)<article-title> A review of the West Indian moths of the family Psychidae with descriptions of new taxa and immature stages.</article-title><source>Smithsonian Contributions to Zoology </source><volume>188</volume>: <fpage>1</fpage>-<lpage>66</lpage>. doi: <ext-link ext-link-type="uri" xlink:href="http://dx.doi.org/10.5479/si.00810282.188" xlink:type="simple">10.5479/si.00810282.188</ext-link></mixed-citation></ref><ref id="B37"><mixed-citation xmlns:xlink="http://www.w3.org/1999/xlink" xlink:type="simple"><person-group><name name-style="western"><surname>Kristensen</surname><given-names>NP</given-names></name><name name-style="western"><surname>Simonsen</surname><given-names>TJ</given-names></name></person-group> (<year>2003</year>)<article-title> Hairs and scales.</article-title> In: <person-group><name name-style="western"><surname>Kristensen</surname><given-names>NP</given-names></name></person-group> (<role>Ed</role>). <issue-title>Lepidoptera, Moths and butterflies, 2: Morphology, Physiology, and Development.</issue-title><source>Handbook of Zoology 4(36)</source>: <fpage>9</fpage>-<lpage>22</lpage>.</mixed-citation></ref><ref id="B46"><mixed-citation xmlns:xlink="http://www.w3.org/1999/xlink" xlink:type="simple"><person-group><name name-style="western"><surname>Philpott</surname><given-names>A</given-names></name></person-group> (<year>1925</year>)<article-title> On an abdominal scent-organ (?) in <italic>Sabatinca</italic> and other primitive genera of Lepidoptera.</article-title><source>Transactions of the entomological Society of London </source><volume>1924</volume>: <fpage>457</fpage>-<lpage>461</lpage>.</mixed-citation></ref><ref id="B33"><mixed-citation xmlns:xlink="http://www.w3.org/1999/xlink" xlink:type="simple"><person-group><name name-style="western"><surname>Kristensen</surname><given-names>NP</given-names></name></person-group> (<year>1984a</year>)<article-title> The pregenital abdomen of the Zeugloptera (Lepidoptera)</article-title>. <source>Steenstrupia</source><volume>10</volume>(<issue>4</issue>): <fpage>113</fpage>–<lpage>136</lpage>. [<comment>Bulletin of the Sugadaira Montane Research Center 11: 101–102</comment>]</mixed-citation></ref><ref id="B9"><mixed-citation xmlns:xlink="http://www.w3.org/1999/xlink" xlink:type="simple"><person-group><name name-style="western"><surname>Emmet</surname><given-names>AM</given-names></name></person-group> (<year>1987</year>)<article-title> John Heath (1922–1987).</article-title><source>Antenna </source><volume>11</volume> (<issue>4</issue>): <fpage>127</fpage>-<lpage>129</lpage>.</mixed-citation></ref></ref-list></tp:taxon-treatment>
