# Supplementary material for: A review of the North American genus Epimartyria (Lepidoptera, Micropterigidae) with a discussion of the larval plastron
Source: Zookeys. 2012 Apr 19;(183):37–83. doi: 10.3897/zookeys.183.2556 (PMC3332027; doi:10.3897/zookeys.183.2556)
Supplement: XML Treatment for Epimartyria auricrinella [file zookeys.183.2556-treatment2.xml]

<!DOCTYPE tp:taxon-treatment
  PUBLIC "-//TaxonX//DTD Taxonomic Treatment Publishing DTD v0 20100105//EN" "tax-treatment-NSO.dtd">
<tp:taxon-treatment xmlns:tp="http://www.plazi.org/taxpub"><tp:treatment-meta><mixed-citation publication-type="journal"><person-group><name><surname>Davis</surname><given-names>Donald R.</given-names></name><name><surname>Landry</surname><given-names>Jean-François</given-names></name></person-group><article-title>A review of the North American genus <italic>Epimartyria</italic> (Lepidoptera, Micropterigidae) with a discussion of the larval plastron
                </article-title><source>Zookeys</source><day>19</day><month>4</month><year>2012</year><volume>2012</volume><issue>183</issue><fpage>37</fpage><lpage>83</lpage><pub-id pub-id-type="doi">10.3897/zookeys.183.2556</pub-id></mixed-citation></tp:treatment-meta><tp:nomenclature><tp:taxon-name>
                        <tp:taxon-name-part taxon-name-part-type="genus">Epimartyria</tp:taxon-name-part>
                        <tp:taxon-name-part taxon-name-part-type="species">auricrinella</tp:taxon-name-part>
                    <object-id xmlns:xlink="http://www.w3.org/1999/xlink" xlink:type="simple">http://species-id.net/wiki/Epimartyria_auricrinella</object-id>
								</tp:taxon-name><tp:taxon-authority>Walsingham</tp:taxon-authority><xref ref-type="fig" rid="F1">Figs 1</xref><xref ref-type="fig" rid="F2">4–5</xref><xref ref-type="fig" rid="F3">10</xref><xref ref-type="fig" rid="F8">18</xref><xref ref-type="fig" rid="F9"/><xref ref-type="fig" rid="F10"/><xref ref-type="fig" rid="F11">-32</xref><xref ref-type="fig" rid="F12">33</xref><xref ref-type="fig" rid="F13"/><xref ref-type="fig" rid="F14"/><xref ref-type="fig" rid="F15"/><xref ref-type="fig" rid="F16">-59</xref><xref ref-type="fig" rid="F20">74–80</xref><tp:nomenclature-citation-list><tp:nomenclature-citation><tp:taxon-name>Epimartyria auricrinella</tp:taxon-name><comment> Walsingham, 1898: 162.– <xref ref-type="bibr" rid="B28">Kearfott in Smith 1903</xref>: 125.– <xref ref-type="bibr" rid="B8">Dyar 1903</xref>: 581.– <xref ref-type="bibr" rid="B43">Meyrick 1912</xref>: 6.– <xref ref-type="bibr" rid="B42">McDunnough 1939</xref>: 110.– <xref ref-type="bibr" rid="B3">Davis 1983</xref>: 5; <xref ref-type="bibr" rid="B5">1987</xref>: 341.– <xref ref-type="bibr" rid="B47">Poole 1996</xref>: 716.– <xref ref-type="bibr" rid="B7">Djernaes 2011</xref>: 3.– <xref ref-type="bibr" rid="B17">Hashimoto 2006</xref>: 43.</comment></tp:nomenclature-citation><tp:nomenclature-citation><tp:taxon-name>Micropteryx Epimartyria auricrinella</tp:taxon-name><comment> Walsingham.– <xref ref-type="bibr" rid="B12">Forbes 1923</xref>: 64.</comment></tp:nomenclature-citation></tp:nomenclature-citation-list></tp:nomenclature><tp:treatment-sec sec-type="Diagnosis"><title>Diagnosis.</title><p>Adult <italic><tp:taxon-name>Epimartyria auricrinella</tp:taxon-name></italic> are easily distinguished from those of the other members of <italic><tp:taxon-name>Epimartyria</tp:taxon-name></italic> in possessing uniformly dark fuscous forewings without the yellowish spots present in those species.</p></tp:treatment-sec><tp:treatment-sec sec-type="Adult"><title>Adult</title><p>(<xref ref-type="fig" rid="F1">Figs 1</xref>, <xref ref-type="fig" rid="F2">4–5</xref>). <italic>Head</italic>: Vestiture light orange brown. Antenna with vestiture of scape and pedicel concolorous with head; scales of flagellum dark brown to fuscous. Labial palpus cream.</p><p><italic>Thorax</italic>: Dark fuscous with coppery to purplish luster. Tegula concolorous with head. Forewing dark fuscous with coppery or golden to purplish luster dorsally, less iridescent ventrally; fringe paler, more gray. Forewing length: 4.2–5.6 mm. Hindwing with scales over distal third nearly as broad, dark fuscous and iridescent as in forewing; scales gradually becoming more slender, more gray, and less iridescent over basal 2/3; fringe gray. Legs medium to dark brown dorsally, light brown ventrally and at apices of tarsomeres; epiphysis absent.</p><p><italic>Abdomen</italic>: Piliform scales uniformly brown dorsally and ventrally. Paired glands of sternum 5 with muscle for opening glands originating on anterior edge of sternum 6 and inserted into each gland duct just inside aperature; gland reservoir slightly larger and more ovoid in female, but surrounding layer of secretory cells better developed and 2–3× thicker in female (<xref ref-type="bibr" rid="B7">Djernaes 2011</xref>, <xref ref-type="bibr" rid="B6">Djernaes and Sperling 2011</xref>).</p><p><italic>Male genitalia</italic> (<xref ref-type="fig" rid="F20">Figs 74–78</xref>): Caudal lobes of tergum X broadly rounded. Caudal apex of sternum X deeply divided, with apex of lobes acute, recurved; a pair of short, lateral lobes present near base. Valvae moderately long, ventral length nearly half the maximum length of segment IX; apex subacute and bearing a short, slender, recurved spine; a short, triangular, rounded process arising midway from mesal surface; elongate basal process ~ 4/5 the length of valva; distal margin of valva variable within populations from slightly concave to convex (<xref ref-type="fig" rid="F20">Figs 78a-d</xref>). Dorsal branch of phallus cylindrical and smooth.</p><p><!--PageBreak--><!--PageBreak--><italic>Female genitalia</italic> (<xref ref-type="fig" rid="F20">Figs 79–80</xref>): As described for genus. Caudal end of genital sclerite moderately furcate as in <italic><tp:taxon-name>Epimartyria bimaculella</tp:taxon-name></italic>; length of furcations ~ 0.2 that of relatively shorter, undivided base.</p></tp:treatment-sec><tp:treatment-sec sec-type="Larva"><title>Larva</title><p>(<xref ref-type="fig" rid="F12">33</xref><xref ref-type="fig" rid="F13"/><xref ref-type="fig" rid="F14"/>–<xref ref-type="fig" rid="F15"/><xref ref-type="fig" rid="F16">59</xref>). Mature larva up to 5 mm in length. Body approximately hexagonal in cross section; color generally brown, lighter brown ventrally. Integument over dorsal half of body with a honeycomb-like surface of raised ridges (<xref ref-type="fig" rid="F15">Figs 52</xref>, <xref ref-type="fig" rid="F16">58</xref>); integument of ventral half densely covered with micropapillae (<xref ref-type="fig" rid="F15">Fig. 56</xref>) with an ext<!--PageBreak-->ensive plastron surface laterally (<xref ref-type="fig" rid="F15">Fig. 52</xref>). Primary setae longitudinally ribbed, moderately slender, long, clavate.</p><p><italic>Head</italic>: Prognathous and capable of being retracted into prothorax. Antenna elongate, slender, 3- segmented, arising posterior of clypeal margin and dorsal to stemmata; <!--PageBreak--><!--PageBreak-->second segment the longest, ~ 2× the length of basal segment; all antennal segments without sensory setae except for elongate terminal spinose seta. Five stemmata present, arranged in a tight circle. Adfrontal sutures vestigial, not extending to vertex; adfrontal ridges similarly undeveloped. Ecdysial lines externally indistinct. Tubular spinneret absent; external opening of labial salivary gland circular, relatively large, diameter <!--PageBreak--><!--PageBreak--><!--PageBreak-->~ equal to length of second segment of labial palpus. Cranial setae reduced in length and number and concentrated over anterior third of head; stemmatal setae absent; a single medial (M) seta arising midway between antennae, without homology in other <tp:taxon-name>Lepidoptera</tp:taxon-name> but possibly homologous to campaniform sensillum in <tp:taxon-name>Trichoptera</tp:taxon-name> larva (<xref ref-type="bibr" rid="B36">Kristensen 1998</xref>). Labrum with 6 pairs of primary setae and numerous spines along anterior margin; seta La 1 arising distad of anterior margin of labrum (<xref ref-type="fig" rid="F12">Fig. 38</xref>). Mandible generally triangular in form with 3 acute cusps, the basal-most cusp the most reduced. Maxillary palpi relatively well developed, 3–segmented, with apical sensillae as in <xref ref-type="fig" rid="F14">Fig. 46</xref>. Labial palpi reduced, 3 - segmented with minute apical segment bearing a long sensillum (<xref ref-type="fig" rid="F14">Fig. 47</xref>). Intersegmental membrane between head and thorax covered with flattened, multidentate, scutate outgrowths (<xref ref-type="fig" rid="F13">Figs 41–42</xref>).</p><p><italic>Thorax</italic>: Prothorax with 7 primary tactile setae and 4 peg-like microsetae, the latter located along anterior margin of prothorax near the head- prothoracic fold; XD1 and XD2 greatly reduced to peg-like microsetae along dorso-anterior margin of prothorax below D2; L1 posterior to XD1; L2 below L1 and anterior to spiracle. MV1 and MV2 short, peg-like, below SV2 and closer to anterior margin of prothorax; MV2 about 2 × length of MV1. Subdorsal setae absent on all body segments. Meso- and metathorax with 5 primary setae and one microseta (SV2); L1 and 2 well developed and equal in size. Legs with 3 well defined segments and large pretarsal segment; 4- segmented including reduced coxa; pretarsal claw curved, elongate, ~ 1/3 the length of remainder of leg; axial spine at base of claw well developed; femur and trochanter fused, as well as tibia and tarsus; coxa with a bilobed and possibly eversible tactile vesicle located posterior-mesally near base of femur (<xref ref-type="fig" rid="F14">Figs 48–49</xref>);</p><p><italic>Abdomen</italic>: Segments 1–8 with 4 primary setae and 2 peg-like (L2) to spherical microseta (SV2); segment 9 with only D1 and L1; segment 10 with 2 microsetae, possibly representing D1 and L1. Spiracles peripneustic, located anteriorly in intersegmental fold on segments 1–8; spiracle raised to form a small dome with walls subdivided into ~ 10–12 fimbriated bands. Abdominal segments 1- 8 with short, fleshy, nonmuscular prolegs with rounded apices (<xref ref-type="fig" rid="F14">Fig. 50</xref>); crochets absent in all genera of <tp:taxon-name>Micropterigidae</tp:taxon-name>.</p></tp:treatment-sec><tp:treatment-sec sec-type="Larval hosts"><title>Larval hosts.</title><p><tp:taxon-name>Hepaticophyta</tp:taxon-name>: <tp:taxon-name>Lepidoziaceae</tp:taxon-name>: <italic><tp:taxon-name>Bazzania trilobata</tp:taxon-name></italic> (L.) S. Gray.</p></tp:treatment-sec><tp:treatment-sec sec-type="Pupa"><title>Pupa.</title><p>Unknown.</p></tp:treatment-sec><tp:treatment-sec sec-type="Biology"><title>Biology</title><p>(<xref ref-type="fig" rid="F2">Figs 9</xref>–<xref ref-type="fig" rid="F3">10</xref>). The species occurs in shaded locations, in wet swampy woods, boggy ditches, or creek sides where leafy (moss-like) liverworts, the probable larval host, grow. Such habitats can be periodically or seasonally flooded. Larvae possess a plastron which indicates the capacity to live for short periods in a subaquatic environment or, at least in a habitat that is water-saturated. Adults are diurnal and are best obtained by gently sweeping the understory or clumps of liverworts (<xref ref-type="bibr" rid="B38">Landry and Landry 1992</xref>). They can be seen perched on low foliage during the day and can be active even in early morning after sunrise (<xref ref-type="fig" rid="F1">Figs 1–2</xref>). Mating was observed in the afternoon between 1200–1700H (JFL pers. obs.). Larvae obtained (by JFL) by placing in a Berlese funnel clumps of the liverwort <italic><tp:taxon-name>Bazzania trilobata</tp:taxon-name></italic> collected on 3 September 2000 at Lac Brûlé (Quebec) yielded larvae of two different size classes (3.4 mm vs 1.8 mm overall body length). This supports the previous observations by <xref ref-type="bibr" rid="B5">Davis (1987)</xref> <!--PageBreak-->that larval development probably spans over two years, at least in the northern part of the range, although adults emerge every year. One larva was found on the tip of a liverwort leaflet at the same locality in early October when the air temperature was around 5°C. Adults generally begin to emerge in mid May in the southern part of their range (Georgia, North Carolina) with April 30 being the earliest date recorded (from southern Maryland near Washington, DC). Further north the flight period is gradually delayed, with adults in northern New York and all of Canada active during the summer between mid-June and mid-July.</p></tp:treatment-sec><tp:treatment-sec sec-type="Holotype"><title>Holotype.</title><p>♂<bold>,</bold> USA<bold>:</bold> North Carolina, 1884, H. K. Morrison, Type No. 35325, slide BM 8947 (BMNH).</p></tp:treatment-sec><tp:treatment-sec sec-type="Material examined"><title>Material examined.</title><p>CANADA: NOVA SCOTIA: Baddeck: 1 ♂, 23 Jun 1936; 1 ♂, 30 Jun 1936, T.N. Freeman, specimens # CNCLEP00077282–00077283, slide<!--PageBreak--> MIC1825 (CNC); Parrsboro: 1 (abdomen missing), 12 Jul 1944, J. McDunnough, (CNC). ONTARIO: Ottawa: 4 ♂, 19 Jun 1906, C.H. Young, slide USNM 16615 (USNM, CNC); 5 ♂, 20 Jun 1906, C.H. Young, slide USNM 34372, specimens # CNCLEP00077266–00077268, CNC slide MIC1822 (CNC, USNM); 1 ♂, 27 Jun 1906, slide USNM 98008 (USNM); 1 ♂, 12 Jun 1946, G.S. Walley, specimen # CNCLEP00077269 (CNC). Black Lake, N of Burgess Township: 1 ♂, 22 Jun 1974; 2 ♂, 1 ♀, 14 Jun 1975, J.A. Downes, specimens # CNCLEP00077277–00077280 (CNC). Moosonee: 1 ♀, 18 Jul 1934, G.S. Walley, specimen # CNCLEP00077288 (CNC). Orillia: 3 ♂, 26 Jun 1926; 1 ♂, 3 ♀, 2 Jul 1926, C.H. Curran, specimens # CNCLEP00077276–00077270–00077276, CNC slide MIC1823 (CNC). Thunder Bay: 1 ♀, Jul 1945, H. S. Parish. QUEBEC: Havre-Saint-Pierre: 4 ex., 3–17 Jul 2010, malaise trap, C. Bélanger. Gaspé Peninsula: Mont Albert: 2 ♂, 1 ♀, 18 July 1940, A. <!--PageBreak-->E. Brower, slides USNM 16621, 17501, SEM slide 18394 (USNM); 11 ♂, 1 ♀, 19 Jul 1940, 2♂, 22 Jul 1940; side Mt. Albert: 2 ♂, 2 ♀, wing slide USNM 16157, slides USNM 18396, 18408, 98007, SEM slide 18430, (USNM, CNC). Mansonville: 1 ♂, 18 Jun 1928, W.J. Brown, specimen # CNCLEP00077286, CNC slide MIC1824 (CNC). Ste-Agathe-des-Monts, Lac Brûlé, <named-content xmlns:xlink="http://www.w3.org/1999/xlink" content-type="dwc:verbatimCoordinates" xlink:type="simple">46.0903°N, 74.26°W</named-content>, 370 m: 11 ♂, 6 ♀, 26 Jun 1991, afternoon sweeping in swampy ditch with liverworts and mosses at edge of spruce forest, J.-F. Landry, specimens # CNCLEP00076615–00076631 (CNC); Lac Brûlé, <named-content xmlns:xlink="http://www.w3.org/1999/xlink" content-type="dwc:verbatimCoordinates" xlink:type="simple">46.0909°N, 74.2756°W</named-content>, 370 m: 9 ♂, 3 ♀, 8 Jul 1992, 2 ♂, 16 Jul 1992, day sweeping on shaded liverworts near boggy marsh, J.-F. Landry; specimens # CNCLEP00068799–00068800 (CNC, USNM); Lac Brûlé, <named-content xmlns:xlink="http://www.w3.org/1999/xlink" content-type="dwc:verbatimCoordinates" xlink:type="simple">46.0903°N, 74.26°W</named-content>, 370 m: 3 ♂, 2 ♀, 1 Jul 1993, afternoon sweeping liverworts and mosses, J.-F. Landry, specimens # CNCLEP00067565–00067569 (CNC); Lac Brûlé, <named-content xmlns:xlink="http://www.w3.org/1999/xlink" content-type="dwc:verbatimCoordinates" xlink:type="simple">46.0885°N, 74.2789°W</named-content>, 370 m: 1 ♂, 4 Jul 1993, day sweep in mixed forest, J.-F. Landry, specimen # CNCLEP00076570 (CNC); Lac Brûlé, <named-content xmlns:xlink="http://www.w3.org/1999/xlink" content-type="dwc:verbatimCoordinates" xlink:type="simple">46.0909°N, 74.2756°W</named-content>, 370 m: 4 ♂, 2 ♀, 7 Jul 1993, day sweeping in shaded spruce-birch forest swamp, J.-F. Landry, specimens # CNCLEP00076571–00076576 (CNC); Lac Brûlé, <named-content xmlns:xlink="http://www.w3.org/1999/xlink" content-type="dwc:verbatimCoordinates" xlink:type="simple">46.0885°N, 74.2789°W</named-content>, 370 m: 1 ♂, 9 Jul 1993, at mercury light in mixed forest, J.-F. Landry, specimens # CNCLEP00076577 (CNC); Lac Brûlé, <named-content xmlns:xlink="http://www.w3.org/1999/xlink" content-type="dwc:verbatimCoordinates" xlink:type="simple">46.0885°N, 74.2789°W</named-content>,<!--PageBreak--> 370 m: 1 ♂, 1 Jul 1996, sweeping ferns at forest edge in afternoon, J.-F. Landry, specimens # CNCLEP00076577 (CNC); Lac Brûlé, <named-content xmlns:xlink="http://www.w3.org/1999/xlink" content-type="dwc:verbatimCoordinates" xlink:type="simple">46.0885°N, 74.2789°W</named-content>, 370 m: 1 ♂, 30 Jun 1997; 1 ♂, 1 Jul 1997, day sweep in mixed forest, J.-F. Landry, specimen # CNCLEP00076578 (CNC); Lac Brûlé, <named-content xmlns:xlink="http://www.w3.org/1999/xlink" content-type="dwc:verbatimCoordinates" xlink:type="simple">46.0812°N, 74.2833°W</named-content>, 370 m: 2 ♀, 1 Jul 1997, sweep in forest trail ca 18:00H, sunny, J.-F. Landry, specimens # CNCLEP00076580–00076581 (CNC); Lac Brûlé, <named-content xmlns:xlink="http://www.w3.org/1999/xlink" content-type="dwc:verbatimCoordinates" xlink:type="simple">46.0919°N, 74.2756°W</named-content>, 370 m: 13 ♂, 5 ♀, 2 Jul 1997, in swampy wood perched on vegetation 11:30H–12:30H overcast just before thunderstorm, J.-F. Landry, specimens # CNCLEP00076582–00076599 <!--PageBreak--><!--PageBreak-->(CNC); Lac Brûlé, <named-content xmlns:xlink="http://www.w3.org/1999/xlink" content-type="dwc:verbatimCoordinates" xlink:type="simple">46.0921°N, 74.2756°W</named-content>, 370 m: 1 ♂, 1 ♀, 2 Jul 2000, afternoon sweeping liverworts and low vegetation in forest swamp, specimens # CNCLEP00067787–00067788, CNC slide MIC5756, DNA barcoded (CNC); 14 ♂, 5 ♀, 8 Jul 2002, day sweeping shaded liverworts near boggy marsh, specimens # CNCLEP00007712–00007720, 00068787–00068788, CNC slides MIC5753, MIC5755, MIC5757, MIC5758, MIC5760, MIC5762, MIC5763, 9 DNA barcoded (CNC); 6 ♂, 29 Jun 2003, in mixed forest swamp day-sweeping herbaceous and shrub vegetation, J.-F. Landry, specimens # CNCLEP00002816–00002821, CNC slide MIC5761, DNA barcoded (CNC); Lac Brûlé, <named-content xmlns:xlink="http://www.w3.org/1999/xlink" content-type="dwc:verbatimCoordinates" xlink:type="simple">46.0881°N, 74.2788°W</named-content>, 370 m: 1 ♂, 1 ♀, 4 Jul 2004, day sweep in forest swamp with liverwort, J.-F. Landry, specimens # CNCLEP00006682–00006683, CNC slide MIC5754, 1 DNA barcoded (CNC). Gatineau Park, Ramsey Lake, Hopkin’s Hole, <named-content xmlns:xlink="http://www.w3.org/1999/xlink" content-type="dwc:verbatimCoordinates" xlink:type="simple">45.6025°N, 76.1079°W</named-content>, 245 m: 12 ♂, 3 ♀, 11 Jun 1991, afternoon sweeping in forest swamp, J.-F. Landry, specimens # CNCLEP00076600–00076614 (CNC). Gatineau, Masham Township, <named-content xmlns:xlink="http://www.w3.org/1999/xlink" content-type="dwc:verbatimCoordinates" xlink:type="simple">45.68°N, 76.05°W</named-content>: 1 ♂, 26 Jun 1974; 1 ♀, 30 Jun 1974, D.M. Wood, specimens # CNCLEP00077284–00077285 (CNC). UNITED STATES: GEORGIA: Rabun Co: Chattahochee National Forest, Tate Br. Campground: 1 ♀, 16–17 May 1970, O. S. Flint, Jr. (USNM). KENTUCKY: Powell Co: 1 ♂, 23 Nov 1909, 1 ♂, 25 May 1924 (USNM). MAINE: Aroostook Co: Round Mountain: 1 ♂, 20 Jul 1956. Piscataquis Co: Greenville: 1 ♂, 9 Jul (USNM). Franklin Co: West Farmington: 1 ♂, 29 Jun 1966, A. E. Brower (USNM). Hancock Co: Acadia National Park, Mt. Desert Island: 1 ♂, 30 Jun 1933, (USNM). Penobscot Co: Passadumkeag: 1 ♀, 25 Jun 1938 (USNM). Piscataquis Co: Baxter State Park, Mt. Katahdin, Hunt Trail, 2400 feet: 1 ♂, 17 Jul 1948, bushes by brook, A. E. Brower, slides 16388, wing USNM 29861 (USNM). Sagadahoc Co: Woolwich: 1 ♀, 29 Jun 1965, A. E. Brower, slide USNM 33917 (USNM). MARYLAND: Montgomery Co: Cabin John: 1 ♂, 30 Apr 1921, A. Busck (USNM). MICHIGAN: Keweenaw Co: Isle Royale National Park: 2 ♂, 10 Jul 1957, R. W. Hodges (USNM). Emmet Co: Wilderness State Park, <named-content xmlns:xlink="http://www.w3.org/1999/xlink" content-type="dwc:verbatimCoordinates" xlink:type="simple">45.7119°N, 84.9402°W</named-content>, 180 m: 6 ♂, 30 Jun 1992, 17:00–18:00 hrs sweeping liverworts on banks of shaded stream in oak-pine forest with thuja, J.-F. and B. Landry, specimens # CNCLEP00068781–00068786, CNC slides MIC5752, MIC5764, DNA barcoded (CNC). NEW HAMPSHIRE: Rockingham Co: Hampton: 1 ♂, 6–11–1904, S.A. Shaw (USNM). NEW JERSEY: Essex Co: Essex Co. Park: 1 ♂, 3 Jun 1900, W. D. Kearfott (USNM). Essex Co: 1 ♂, 3 Jun; 7 ♂, 3 ♀, 8 Jun 1907, W. D. Kearfott, slides USNM 18409, 91794, 91795 (USNM). NEW YORK: Essex Co: [Keene]: Table Top Mountain, 3500 feet: 2 ♂, 1 ♀, 21 Jul 1940 (USNM). NORTH CAROLINA: Swain Co: Great Smoky Mountains National Park: Oconaluftee River at Towstring Road: 1 ♂, 11 May 1970, SEM slide USNM 17565 (USNM). Smokemont Campground and nearby: 2 ♀, 11–14 May 1970, slide USNM 33920, head slide 16614 (USNM). Whitewater River at rt. 171: 1 ♂, 18 May 1970, O. S. Flint, Jr. (USNM). PENNSYLVANIA: Dauphin Co: Inglenook: 1 ♀, 30 May 1911 (USNM). SOUTH CAROLINA: Pickens Co: Clemson, Wildcat Creek: 1 ♂, 25 Apr 1968, P. Carlson, J. Morse (USNM). TENNESSEE: Sevier Co: University of Tennessee Field Station, <!--PageBreak--><!--PageBreak--><named-content xmlns:xlink="http://www.w3.org/1999/xlink" content-type="dwc:verbatimCoordinates" xlink:type="simple">35.739°N, 83.4235°W</named-content>, 503 m: 1 ♀, 22 May 2005, afternoon sweeping vegetation along forest creek, J.-F. Landry, specimen # CNCLEP00016403, CNC slide MIC5759, DNA barcoded (CNC). VIRGINIA: Falls Church: 1 ?, 1908, A. Busck, wing slide USNM 91787 (USNM). WEST VIRGINIA: Pendleton Co., Smoke Hole State Park, Briggs Run: 3 ♂, 2 ♀, 28 May 1977, [sweeping low vegetation 8–11 AM], D. &amp; M. Davis, slide USNM 20690 (USNM).</p></tp:treatment-sec><tp:treatment-sec sec-type="Distribution"><title>Distribution</title><p>(<xref ref-type="fig" rid="F11">Fig. 32</xref>).<italic><tp:taxon-name>Epimartyria auricrinella</tp:taxon-name></italic> occurs widely over eastern North America, in Canada from Nova Scotia to Ontario, and in the U.S. from Maine to Michigan and south to Tennessee and Georgia.</p></tp:treatment-sec><tp:treatment-sec sec-type="Remarks on larval morphology"><title>Remarks on larval morphology.</title><p><italic>Chaetotaxy</italic>:Because the larvae of Micropterigidaelacksome thoracic and abdominal setae present in higher <tp:taxon-name>Lepidoptera</tp:taxon-name>, determining the homology of those setae present is subject to uncertainty. Various assumptions have been made as to which setae are present, based in part on their position to longitudinal muscle groups or to various body ridges (<xref ref-type="bibr" rid="B16">Hashimoto 2001</xref>, <xref ref-type="bibr" rid="B17">2006</xref>, <xref ref-type="bibr" rid="B14">Gibbs 2010</xref>), as well as to the generally accepted chaetotaxy of glossatan <tp:taxon-name>Lepidoptera</tp:taxon-name> (<xref ref-type="bibr" rid="B21">Hinton 1946</xref>, <xref ref-type="bibr" rid="B52">Stehr 1987</xref>) which was followed by <xref ref-type="bibr" rid="B5">Davis (1987)</xref>. Greatest uncertainty persists with the prothoracic chaetotaxy, where the number and relative development of setae can vary between different genera of <tp:taxon-name>Micropterigidae</tp:taxon-name>. <xref ref-type="bibr" rid="B16">Hashimoto (2001)</xref> concluded that the XD (of the prothorax) and the SD groups are absent in <tp:taxon-name>Micropterigidae</tp:taxon-name>, with the possibility that the two most dorsal of the four pairs of peg-like microsetae along the anterior margin of the prothorax in <italic><tp:taxon-name>Epimartyria</tp:taxon-name></italic> could be vestiges of one or more of these groups. The more ventral of the two microsetae along the anterior margin of the prothorax are believed to represent MV1 and MV2 present in most <tp:taxon-name>Lepidoptera</tp:taxon-name>, but homology of the dorsal pair is questionable. Because microsetae in this region are not known to occur on the prothorax of other <tp:taxon-name>Lepidoptera</tp:taxon-name> (<xref ref-type="bibr" rid="B21">Hinton 1946</xref>), we have considered the dorsal pair to be homologous to XD1 and XD2 as suggested by <xref ref-type="bibr" rid="B16">Hashimoto (2001)</xref>. <xref ref-type="bibr" rid="B21">Hinton (1946)</xref> briefly discussed the possibility that the XD group in higher <tp:taxon-name>Lepidoptera</tp:taxon-name> might be homologous to the microsetae of other body segments, but he argued that long tactile setae along the front margin of the prothorax represented instead a special setal group essential for protecting larvae, especially in those species with prognathous, retractable heads. In <tp:taxon-name>Micropterigidae</tp:taxon-name> it appears as if this protection has been compensated by several of the prothoracic tactile setae being directed strongly forward (<xref ref-type="fig" rid="F12">Fig. 33</xref>). It may also be possible that several proprioreceptor (microscopic) setae homologous to those of higher <tp:taxon-name>Lepidoptera</tp:taxon-name> do not occur in <tp:taxon-name>Micropterigidae</tp:taxon-name>, and that all or most of the relatively stout microsetae present may represent greatly reduced tactile setae. Such reductions have occurred with the abdominal L2 and SV2 setae of <italic><tp:taxon-name>Epimartyria</tp:taxon-name></italic> (<xref ref-type="fig" rid="F12">Fig. 33</xref>), D1 and D2 of <italic><tp:taxon-name>Austromartyria</tp:taxon-name></italic> (<xref ref-type="bibr" rid="B14">Gibbs 2010</xref>), and D2 of <italic><tp:taxon-name>Agrionympha</tp:taxon-name></italic> (<xref ref-type="bibr" rid="B15">Gibbs and Kristensen 2011</xref>). All microsetae of <italic><tp:taxon-name>Epimartyria auricrinella</tp:taxon-name></italic> are similar to the prothoracic microsetae in being relatively stout and greatly reduced it length (<xref ref-type="fig" rid="F12">Fig. 33</xref>). Consequently, in this study we have largely followed the protothoracic chaetotaxy proposed by <xref ref-type="bibr" rid="B17">Hashimoto (2006)</xref> for the closely related genera <italic><tp:taxon-name>Paramartyria</tp:taxon-name></italic> and <italic><tp:taxon-name>Neomicropteryx</tp:taxon-name></italic>. The number and distribution of the prothoracic microsetae have not been well studied or illustrated in most genera of <tp:taxon-name>Micropterigidae</tp:taxon-name>. Better resolu<!--PageBreak--><!--PageBreak-->tion of the prothoracic setal homology might become possible as larvae of more genera are discovered and studied.</p><p><italic>Prolegs</italic>: The larval prolegs of <tp:taxon-name>Micropterigidae</tp:taxon-name>, which occur on abdominal segments 1–8 and 10, differ in their morphology from those of all other <tp:taxon-name>Lepidoptera</tp:taxon-name> where crochet- bearing prolegs are typically present only on segments 3–6 and 10. <xref ref-type="bibr" rid="B22">Hinton (1958)</xref> also reported muscles to be lacking in micropterigid prolegs, although this probably should be examined further in some genera such as <italic><tp:taxon-name>Micropterix</tp:taxon-name></italic> where the prolegs appear more developed and with more melanized, acute, clawlike apices (<xref ref-type="fig" rid="F18">Figs 66–68</xref>). The anal prolegs of <italic><tp:taxon-name>Micropterix</tp:taxon-name></italic> are also distinct in forming a relatively broad, trilobed sucker (<xref ref-type="fig" rid="F18">Fig. 66</xref>; <xref ref-type="bibr" rid="B63">Zeller-Lukashort et al. 2007</xref>).</p><p><italic><tp:taxon-name>Integumental specializations</tp:taxon-name></italic>: Larvae of <tp:taxon-name>Micropterigidae</tp:taxon-name> often occur close to the ground in habitats more likely to be subjected to periodic flooding and drying. As an adaptation to such conditions, the larvae have developed an unusual cuticular morphology in the form of a physical gill, or plastron (<xref ref-type="bibr" rid="B56">Thorpe 1950</xref>, <xref ref-type="bibr" rid="B5">Davis 1987</xref>), which provides extensive air–water interface for gaseous exchange. The aquatic larvae of several species of <tp:taxon-name>Crambidae</tp:taxon-name> have also developed special gills and plastron cuticles for breathing underwater (<xref ref-type="bibr" rid="B60">Wichard et al. 2002</xref>).</p><p>An extensive plastron area has been observed in <italic><tp:taxon-name>Epimartyria</tp:taxon-name></italic> (<xref ref-type="bibr" rid="B5">Davis 1987</xref>), and similar cuticular structures with various modifications appear in other genera of <tp:taxon-name>Micropterigidae</tp:taxon-name> examined. The plastron in <italic><tp:taxon-name>Epimartyria auricrinella</tp:taxon-name></italic> extends as a broad band laterally around the body between the level of the lateral (L1) and subventral (SV1) setae and then dorsally over the posterior margin of the prothorax (<xref ref-type="fig" rid="F12">Fig. 33</xref>). The abdominal spiracles are located near the dorsal margin of the band at the extreme anterior edge of the segment (<xref ref-type="fig" rid="F15">Fig. 52</xref>). The surface of the integument within this zone is densely covered with minute, irregularly shaped micropapillae (<xref ref-type="fig" rid="F15">Figs 52</xref>, <xref ref-type="fig" rid="F15">55</xref>). Radiating out between adjacent micropapillae are dense series of even smaller ridges, aligned ~ 0.4–1.0 µm apart. Each ridge bears a single row of elongate, erect, knobby microtubercules ~ 0.2–0.4 µm in diameter and ~ 0.8–1.2 µm in length (<xref ref-type="fig" rid="F15">Fig. 56</xref>). These minute structures are believed to help form an air film around that portion of the body (when submerged) that excludes water under normal hydrostatic pressure. Minute openings in the epicuticle are visible between the ridges (<xref ref-type="fig" rid="F15">Fig. 57</xref>). These lead internally into an unusually complex, multichambered exocuticle reported by <xref ref-type="bibr" rid="B35">Kristensen (1990</xref>, <xref ref-type="bibr" rid="B36">1998</xref>) in the larvae of <italic><tp:taxon-name>Sabatinca</tp:taxon-name></italic> and <italic><tp:taxon-name>Micropterix</tp:taxon-name></italic>. The basal layer of the exocuticle was found in these genera to possess small pores in each chamber which opened into a fluid- filled space between the exo- and endocuticle. Kristensen hypothesized the function of these unique cuticular specializations may be to assist in maintaining a water balance for larvae in a habitat subjected to periodic drying. An extremely thin, extracuticular pellicle covers much of the dorsal, lateral, and part of the ventral larval trunk to which small particles may adhere. The function and origin of the pellicle remain unknown. Immediately beneath the abdominal pellicle of <italic><tp:taxon-name>Epimartyria auricrinella</tp:taxon-name></italic> the exocuticle is divided into a series of honeycombed chambers (<xref ref-type="fig" rid="F16">Fig. 58</xref>) resembling the condition Kristensen discovered in the larvae of <italic><tp:taxon-name>Sabatinca</tp:taxon-name></italic> and <italic><tp:taxon-name>Micropterix</tp:taxon-name></italic>.<!--PageBreak--></p><p>The multidentate, scale-like cuticular outgrowths (<xref ref-type="fig" rid="F13">Figs 41–42</xref>) covering the intersegmental membrane between the head and prothorax of <italic><tp:taxon-name>Epimartyria auricrinella</tp:taxon-name></italic> may further assist in a respiratory function. These structures superficially resemble the plastron scales present in certain <tp:taxon-name>Coleoptera</tp:taxon-name> (<xref ref-type="bibr" rid="B23">Hinton 1969</xref>, <xref ref-type="bibr" rid="B24">1976</xref>). The spiracles in <italic><tp:taxon-name>Epimartyria</tp:taxon-name></italic> (<xref ref-type="fig" rid="F15">Figs 53–54</xref>) are also modified to prevent water entry. Each spiracle is raised into a small dome with finely divided, fimbriated walls. The spiracles in later instars of <italic><tp:taxon-name>Neomicropteryx</tp:taxon-name></italic> larvae are also conical with fimbriated walls, but the spiracular walls of the first instar are completely fused (i.e., solid) (<xref ref-type="bibr" rid="B17">Hashimoto 2006</xref>) as they are in later instars of <italic><tp:taxon-name>Sabatinca</tp:taxon-name></italic> and <italic><tp:taxon-name>Micropterix</tp:taxon-name></italic> (early instars not examined). Spiracles of the first instar of <italic><tp:taxon-name>Epimartyria</tp:taxon-name></italic> have not been examined but may be similar to those of <italic><tp:taxon-name>Neomicropteryx</tp:taxon-name></italic>.</p><p>The larval plastron of <italic><tp:taxon-name>Neomicropteryx nipponensis</tp:taxon-name></italic> Issiki is similar to that of <italic><tp:taxon-name>Epimartyria auricrinella</tp:taxon-name></italic> in possessing a dense zone of minute, irregularly shaped micropapillae interconnected by dense radiations of smaller ridges bearing rows of knobby microtubercules (<xref ref-type="fig" rid="F17">Figs 60–62</xref>). Scutate outgrowths also arise from the intersegmental head-prothoracic membrane (<xref ref-type="fig" rid="F17">Fig. 63</xref>) as in <italic><tp:taxon-name>Epimartyria</tp:taxon-name></italic>. It is likely that larvae of all members of the northern hemisphere group of micropterigid genera proposed by <xref ref-type="bibr" rid="B31">Kobayashi et al. (2000)</xref> and <xref ref-type="bibr" rid="B14">Gibbs et al. (2010)</xref> have developed similar plastron specializations. In contrast, the external surface of the exocuticle of <italic><tp:taxon-name>Micropterix</tp:taxon-name></italic> (<xref ref-type="fig" rid="F19">Figs 70–72</xref>) possesses a more extensive, regular arrangement of micropapillae, each ~ 10–20 µm in diameter, with ~ 6- 8 relatively stouter, often bifurcate, arm-like ridges radiating from a central disk. The ridges in <italic><tp:taxon-name>Micropterix</tp:taxon-name></italic> do not continue with those of adjacent ridges, but the extremities of each ridge are densely covered with microtubercules. Minute openings of variable size are present in the exocuticle of <italic><tp:taxon-name>Micropterix</tp:taxon-name></italic> (<xref ref-type="fig" rid="F19">Figs 71–72</xref>),similar to those observed in <italic><tp:taxon-name>Epimartyria</tp:taxon-name></italic> and <italic><tp:taxon-name>Neomicropteryx</tp:taxon-name></italic>.</p><fig id="F1" position="float" orientation="portrait"><label>Figures 1–3.</label><caption><p>Adults<bold>. 1</bold> ♂, <italic><tp:taxon-name>Epimartyria auricrinella</tp:taxon-name></italic>,  (4.9 mm) Canada: Quebec <bold>2</bold> ♂, <italic><tp:taxon-name>Epimartyria bimaculella</tp:taxon-name></italic>  (5.5 mm) Holotype, Canada: British Columbia <bold>3</bold> ♀, <italic><tp:taxon-name>Epimartyria pardella</tp:taxon-name></italic> (5.5 mm) USA: California. (Forewing length in parentheses).</p></caption><graphic xmlns:xlink="http://www.w3.org/1999/xlink" xlink:href="ZooKeys-183-037-g001.jpg" position="float" orientation="portrait" xlink:type="simple"/></fig><fig id="F2" position="float" orientation="portrait"><label>Figures 4–9.</label><caption><p>Adults and habitat. <bold>4–5</bold> <italic><tp:taxon-name>Epimartyria auricrinella</tp:taxon-name></italic>, at Lac Brûlé, Québec, 30 Jun 1997, ca 0700 hrs. on dewy <italic><tp:taxon-name>Solidago</tp:taxon-name></italic> leaf <bold>6–7</bold> <italic><tp:taxon-name>Epimartyria bimaculella</tp:taxon-name></italic> <bold>6</bold> at Washington, Olympic National Park, Hoh Rainforest Road, 22 Jun 2010 (photo by Zeller-Lukashort) <bold>7</bold> at British Columbia, Vancouver area, Belcarra, 24 May 2009, ca 1000 hrs (photo by Holden) <bold>8</bold> <italic><tp:taxon-name>Epimartyria pardella</tp:taxon-name></italic>, California, Redwood National Park, Gold Bluffs State Beach, Fern Canyon <bold>9</bold> Habitat, clump of the liverwort <italic><tp:taxon-name>Bazzania trilobata</tp:taxon-name></italic> at Lac Brûlé, Québec in which larvae of <italic><tp:taxon-name>Epimartyria auricrinella</tp:taxon-name></italic> were found.</p></caption><graphic xmlns:xlink="http://www.w3.org/1999/xlink" xlink:href="ZooKeys-183-037-g002.jpg" position="float" orientation="portrait" xlink:type="simple"/></fig><fig id="F3" position="float" orientation="portrait"><label>Figures 10–11.</label><caption><p>Habitats of <italic><tp:taxon-name>Epimartyria</tp:taxon-name></italic> <bold>10</bold> Swampy forest at Lac Brûlé, Quebec where larvae and numerous adults of <italic><tp:taxon-name>Epimartyria auricrinella</tp:taxon-name></italic> were collected <bold>11</bold> Douglas fir forest where adults of <italic><tp:taxon-name>Epimartyria bimaculella</tp:taxon-name></italic> were observed swarming around the ferns (photo by Zeller-Lukashort).</p></caption><graphic xmlns:xlink="http://www.w3.org/1999/xlink" xlink:href="ZooKeys-183-037-g003.jpg" position="float" orientation="portrait" xlink:type="simple"/></fig><fig id="F4" position="float" orientation="portrait"><label>Figure 12a.</label><caption><p>Neighbour-joining tree of genetic distances (K2P model) for cytochrome c oxidase I (COI) in species of <italic><tp:taxon-name>Epimartyria</tp:taxon-name></italic> (total = 44 specimens). End-branch labels are specimen Sample IDs followed by the geographic area in parentheses: BC = British Columbia; CA = California; MI = Michigan; QC = Quebec; TN = Tennessee; WA = Washington. Sequence lengths are 658bp unless otherwise indicated (xn in square brackets indicates the number of ambiguous positions). Distinct haplotypes are designated by a capital letter and digit.</p></caption><graphic xmlns:xlink="http://www.w3.org/1999/xlink" xlink:href="ZooKeys-183-037-g004.jpg" position="float" orientation="portrait" xlink:type="simple"/></fig><fig id="F5" position="float" orientation="portrait"><label>Figure 12b.</label><caption><p>Strict consensus tree of three most parsimonious trees (length = 65, CI = 0.877, RI = 0.857) based on 11 unique DNA barcode haplotypes in species of <italic><tp:taxon-name>Epimartyria</tp:taxon-name></italic>. End-branch alphanumeric labels are specimen SampleIDs with haplotype designations (A1, A2, etc.). Numbers above branches are bootstrap values (1000 replicates) / Bremer support values.</p></caption><graphic xmlns:xlink="http://www.w3.org/1999/xlink" xlink:href="ZooKeys-183-037-g005.jpg" position="float" orientation="portrait" xlink:type="simple"/></fig><fig id="F6" position="float" orientation="portrait"><label>Figure 12c.</label><caption><p>Haplotype network for 10 distinct haplotypes detected in two species of <italic><tp:taxon-name>Epimartyria</tp:taxon-name></italic> (7 for <italic><tp:taxon-name>Epimartyria auricrinella</tp:taxon-name></italic>, 4 for <italic><tp:taxon-name>Epimartyria bimaculella</tp:taxon-name></italic>). Circles are labelled with the haplotype name (capital letter), and the number of specimens per haplotype; lower case letters refer to localities indicated on the distribution map (Fig. 32). The single sequence of <italic><tp:taxon-name>Epimartyria pardella</tp:taxon-name></italic>, which separated out, is not shown.</p></caption><graphic xmlns:xlink="http://www.w3.org/1999/xlink" xlink:href="ZooKeys-183-037-g006.jpg" position="float" orientation="portrait" xlink:type="simple"/></fig><fig id="F7" position="float" orientation="portrait"><label>Figures 13–17.</label><caption><p><italic><tp:taxon-name>Epimartyria pardella</tp:taxon-name></italic>, Adult morphology <bold>13</bold> Head (cl: clypeus; ga: galea; la: labrum; md: mandible) (0.5 mm) <bold>14</bold> Head, ventral view ( pp: proximal prelabium; dp: distal prelabium; lp: labial palpus) <bold>15</bold> right mandible <bold>16</bold> Wing venation, USNM slide 16613. <bold>17</bold> Legs (1.0 mm). (Scale lengths in parentheses).</p></caption><graphic xmlns:xlink="http://www.w3.org/1999/xlink" xlink:href="ZooKeys-183-037-g007.jpg" position="float" orientation="portrait" xlink:type="simple"/></fig></tp:treatment-sec><tp:treatment-sec><!--Section generated to contain objects referenced in tp:taxon-treatment.--><fig id="F8" position="float" orientation="portrait"><label>Figures 18–23.</label><caption><p><italic><tp:taxon-name>Epimartyria auricrinella</tp:taxon-name></italic>, Adultmorphology <bold>18</bold> Flagellomeres with ascoid sensilla (20 µm) <bold>19</bold> Flagellomere with multiporus sensillum placodeum (20 µm) <bold>20</bold> Detail of multiporus sensillum placodeum in Fig. 19 (2 µm) <bold>21</bold> Apical segment of labial palpus with distal organ vom Rath (20 µm). <bold>22</bold> Sensilla of organ vom Rath (2 µm) <bold>23</bold> Mesothorcic pretarsus (20 µm). (Scale lengths in parentheses).</p></caption><graphic xmlns:xlink="http://www.w3.org/1999/xlink" xlink:href="ZooKeys-183-037-g008.jpg" position="float" orientation="portrait" xlink:type="simple"/></fig><fig id="F9" position="float" orientation="portrait"><label>Figures 24–27.</label><caption><p><italic><tp:taxon-name>Epimartyria auricrinella</tp:taxon-name></italic>, Adultmorphology <bold>24</bold> Mesothorcic pretarsus (20 µm)  <bold>25</bold> Detail of pseudempodium of pretarsus (2 µm) <bold>26</bold> Arolium (5 µm) <bold>27</bold> Detail of surface of arolium (1 µm). (Scale lengths in parentheses).</p></caption><graphic xmlns:xlink="http://www.w3.org/1999/xlink" xlink:href="ZooKeys-183-037-g009.jpg" position="float" orientation="portrait" xlink:type="simple"/></fig><fig id="F10" position="float" orientation="portrait"><label>Figures 28–31.</label><caption><p><italic><tp:taxon-name>Epimartyria auricrinella</tp:taxon-name></italic>, Forewing scale structure <bold>28</bold> Dorsal forewing scales from discal cell (40 µm) <bold>29</bold> Apical margin of scale in Fig. 28 (2 µm) <bold>30</bold> detail of Fig. 29 (2 µm) <bold>31</bold> Detail of Fig. 30 (1 µm). (Scale lengths in parentheses).</p></caption><graphic xmlns:xlink="http://www.w3.org/1999/xlink" xlink:href="ZooKeys-183-037-g010.jpg" position="float" orientation="portrait" xlink:type="simple"/></fig><fig id="F11" position="float" orientation="portrait"><label>Figure 32.</label><caption><p>Distribution of <italic><tp:taxon-name>Epimartyria</tp:taxon-name></italic> species. Alphanumeric designations refer to haplotypes shown in the haplotype network of Fig. 12c. </p></caption><graphic xmlns:xlink="http://www.w3.org/1999/xlink" xlink:href="ZooKeys-183-037-g011.jpg" position="float" orientation="portrait" xlink:type="simple"/></fig><fig id="F12" position="float" orientation="portrait"><label>Figures 33–39.</label><caption><p><italic><tp:taxon-name>Epimartyria auricrinella</tp:taxon-name></italic>, larval morphology <bold>33</bold> Chaetotaxy; shaded area indicates extent of epidermal plastron<bold>34</bold> Head, dorsal view(M: medial seta) <bold>35</bold> Head, ventral view (AT: anterior arm of tentorium) <bold>36</bold> Ventralview of maxilla and labrum <bold>37</bold> Head, lateral view <bold>38</bold> Labrum, dorsal view <bold>39</bold> Mandible.</p></caption><graphic xmlns:xlink="http://www.w3.org/1999/xlink" xlink:href="ZooKeys-183-037-g012.jpg" position="float" orientation="portrait" xlink:type="simple"/></fig><fig id="F13" position="float" orientation="portrait"><label>Figures 40–45.</label><caption><p><italic><tp:taxon-name>Epimartyria auricrinella</tp:taxon-name></italic>, larval morphology <bold>40</bold> Head, dorsal view (100 µm) <bold>41</bold> head, anterior view (100 µm) <bold>42</bold> Scutate cuticular outgrowths from head-prothoracic fold (of Fig. 41) (10 µm) <bold>43</bold> Apex of antenna (10 µm). <bold>44</bold> Stemmata, 5 total (25 µm) <bold>45</bold> Ventral view of maxilla and labium (20 µm). (Scale lengths in parentheses).</p></caption><graphic xmlns:xlink="http://www.w3.org/1999/xlink" xlink:href="ZooKeys-183-037-g013.jpg" position="float" orientation="portrait" xlink:type="simple"/></fig><fig id="F14" position="float" orientation="portrait"><label>Figures 46–51.</label><caption><p><italic><tp:taxon-name>Epimartyria auricrinella</tp:taxon-name></italic>, larval morphology <bold>46</bold> Apical sensilla of maxillary palpus (5 µm) <bold>47</bold> Labial palpi and opening of labial salivary gland (100 µm) <bold>48</bold> Thoracic legs (arrow: tactile vesicle of coxa) (200 µm) <bold>49</bold> Mesothoracic leg (arrow: tactile vesicle of coxa) (25 µm) <bold>50</bold> Abdominal prolegs, segments 1–2 (100 µm) <bold>51</bold> Anal prolegs (100 µm). (Scale lengths in parentheses).</p></caption><graphic xmlns:xlink="http://www.w3.org/1999/xlink" xlink:href="ZooKeys-183-037-g014.jpg" position="float" orientation="portrait" xlink:type="simple"/></fig><fig id="F15" position="float" orientation="portrait"><label>Figures 52–57.</label><caption><p><italic><tp:taxon-name>Epimartyria auricrinella</tp:taxon-name></italic>, larval morphology <bold>52</bold> Abdominal segments 1–4, lateral view, showing sculptured epicuticle of dorsal half and plastron region (shaded area) of lower half (arrow indicates spiracle) (200 µm) <bold>53</bold> Spiracle, apical view (5 µm) <bold>54</bold> Spiracle, lateral view (5 µm) <bold>55</bold> Plastron of lateral surface of abdomen with numerous, irregular micropapillae (10 µm) <bold>56</bold> Detail of fig. 55 showing parallel rows of microtubercules extending between micropapillae (1 µm) <bold>57</bold> View looking down on microtubules in fig. 56 showing cuticular openings between rows (1 µm). (Scale lengths in parentheses).</p></caption><graphic xmlns:xlink="http://www.w3.org/1999/xlink" xlink:href="ZooKeys-183-037-g015.jpg" position="float" orientation="portrait" xlink:type="simple"/></fig><fig id="F16" position="float" orientation="portrait"><label>Figures 58–59. </label><caption><p><italic><tp:taxon-name>Epimartyria auricrinella</tp:taxon-name></italic>, larval morphology <bold>58</bold> Honeycombed chambers of abdominal exocuticle with pellicle removed, in dorsal half (dorsal to spiracle) of abdominal segment 4 (10 µm) <bold>59</bold> Abdominal seta D1 showing longitudinal ridges (20 µm). (Scale lengths in parentheses).</p></caption><graphic xmlns:xlink="http://www.w3.org/1999/xlink" xlink:href="ZooKeys-183-037-g016.jpg" position="float" orientation="portrait" xlink:type="simple"/></fig><fig id="F20" position="float" orientation="portrait"><label>Figures 74–80.</label><caption><p><italic><tp:taxon-name>Epimartyria auricrinella</tp:taxon-name></italic>, Genitalic morphology <bold>74–78</bold> Male, USNM slides 16615, 34372 <bold>74</bold> Genital capsule, ventral view (0.5 mm); J: juxta (medial plate) <bold>75</bold> Sternum X (gnathos) <bold>76</bold> Aedeagus (G: gonopore (phallotreme) <bold>77</bold> Genital capsule, lateral view (Un: uncus, (tergum X) <bold>78a</bold> Valva, lateral view, inner side (BP: basal process), slide USNM, 34372, Ottawa, Ontario <bold>78b</bold> slide MIC5762, Lac Brûlé, Quebec <bold>78c</bold> slide MIC5764, Wilderness State Park, Michigan <bold>78d</bold> slide MIC5761, Lac Brûlé, Quebec <bold>79–80</bold> Female, USNM slide 17501, Mt. Albert, Quebec <bold>79</bold> Oviscape, lateral view (Ut: utriculus) (0.5 mm) <bold>80</bold> Genital sclerite, ventral view. (Scale lengths in parentheses).</p></caption><graphic xmlns:xlink="http://www.w3.org/1999/xlink" xlink:href="ZooKeys-183-037-g020.jpg" position="float" orientation="portrait" xlink:type="simple"/></fig><fig id="F18" position="float" orientation="portrait"><label>Figures 64–69.</label><caption><p><italic><tp:taxon-name>Micropterix</tp:taxon-name></italic> species (England), larval morphology <bold>64</bold> Prothoracic leg (arrow: tactile vesicle of coxa) (50 µm) <bold>65</bold> Detail of tactile vesicle in fig. 64 (10 µm) <bold>66</bold> Abdominal segments 5–10 showing prolegs 5–8 and sucker-like anal proleg (100 µm) <bold>67</bold> Abdominal proleg (20 µm) <bold>68</bold> Detail of apex of abdominal proleg (10 µm) <bold>69</bold> Dorsal abdominal setae (50 µm). (Scale lengths in parentheses).</p></caption><graphic xmlns:xlink="http://www.w3.org/1999/xlink" xlink:href="ZooKeys-183-037-g018.jpg" position="float" orientation="portrait" xlink:type="simple"/></fig><fig id="F17" position="float" orientation="portrait"><label>Figures 60–63.</label><caption><p><italic><tp:taxon-name>Neomicropteryx nipponensis</tp:taxon-name></italic>, larval morphology <bold>60</bold> Plastron from lateral surface of abdomen with numerous, irregular micropapillae (10 µm) <bold>61</bold> Detail of <xref ref-type="fig" rid="F15">Fig. 55</xref> showing parallel rows of microtubercules extending between micropapillae (0.5 µm) <bold>62</bold> View looking down on microtubules in fig. 61 showing cuticular openings between rows (0.5 µm) <bold>63</bold> Head, anterior view (100 µm). (Scale lengths in parentheses).</p></caption><graphic xmlns:xlink="http://www.w3.org/1999/xlink" xlink:href="ZooKeys-183-037-g017.jpg" position="float" orientation="portrait" xlink:type="simple"/></fig><fig id="F19" position="float" orientation="portrait"><label>Figures 70–73.</label><caption><p><italic><tp:taxon-name>Micropterix</tp:taxon-name></italic> species (England), larval morphology <bold>70</bold> Lateral plastron surface of abdomen showing micropapillae around broken scale base (20 µm) <bold>71</bold> Detail of plastron <xref ref-type="fig" rid="F19">Fig. 70</xref> showing cuticular openings between micropapillae (10 µm) <bold>72</bold> Detail of fig. 71 (5 µm) <bold>73</bold> Detail ofcuticular openings in Fig. 71 (2 µm). (Scale lengths in parentheses).</p></caption><graphic xmlns:xlink="http://www.w3.org/1999/xlink" xlink:href="ZooKeys-183-037-g019.jpg" position="float" orientation="portrait" xlink:type="simple"/></fig></tp:treatment-sec><ref-list><ref id="B28"><mixed-citation xmlns:xlink="http://www.w3.org/1999/xlink" xlink:type="simple"><person-group><name name-style="western"><surname>Kearfott</surname><given-names>WD</given-names></name></person-group> (<year>1903</year>)<source> Checklist of the Lepidoptera of Boreal America</source>. <publisher-name>American Entomological Society</publisher-name>, <publisher-loc>Philadelphia</publisher-loc>, <fpage>118</fpage>–<lpage>125</lpage>.</mixed-citation></ref><ref id="B8"><mixed-citation xmlns:xlink="http://www.w3.org/1999/xlink" xlink:type="simple"><person-group><name name-style="western"><surname>Dyar</surname><given-names>HG</given-names></name></person-group> (<year>1902 [1903]</year>)<article-title> A list of North American Lepidoptera.</article-title><source>United States National Museum Bulletin </source><volume>52</volume> (<issue>19</issue>): <fpage>1</fpage>-<lpage>723</lpage>.</mixed-citation></ref><ref id="B43"><mixed-citation xmlns:xlink="http://www.w3.org/1999/xlink" xlink:type="simple"><person-group><name name-style="western"><surname>Meyrick</surname><given-names>E</given-names></name></person-group> (<year>1912</year>)<article-title> Lepidoptera Heterocera, Fam. Micropterigidae</article-title>. <source>Genera Insectorum fascicle</source><volume>132</volume>: <fpage>1</fpage>–<lpage>9</lpage>. [<comment>1 color plate</comment>]</mixed-citation></ref><ref id="B42"><mixed-citation xmlns:xlink="http://www.w3.org/1999/xlink" xlink:type="simple"><person-group><name name-style="western"><surname>McDunnough</surname><given-names>J</given-names></name></person-group> (<year>1939</year>)<article-title> Check List of the Lepidoptera of Canada and the United States of America, part 2 (Microlepidoptera).</article-title><source>Memoirs of the Southern California Academy of Science </source><volume>2</volume> (<issue>2</issue>): <fpage>1</fpage>-<lpage>171</lpage>.</mixed-citation></ref><ref id="B3"><mixed-citation xmlns:xlink="http://www.w3.org/1999/xlink" xlink:type="simple"><person-group><name name-style="western"><surname>Davis</surname><given-names>DR</given-names></name></person-group> (<year>1983</year>) <article-title>Micropterigidae</article-title>. In: <person-group><name name-style="western"><surname>RW Hodges et al.</surname></name></person-group> (<role>Eds</role>) <source>Check List of the Lepidoptera of America North of Mexico</source>. <publisher-name>EW Classey Ltd and the Wedge Entomological Research Foundation</publisher-name>, <publisher-loc>London</publisher-loc>, <fpage>5</fpage>–<lpage>7</lpage>.</mixed-citation></ref><ref id="B5"><mixed-citation xmlns:xlink="http://www.w3.org/1999/xlink" xlink:type="simple"><person-group><name name-style="western"><surname>Davis</surname><given-names>DR</given-names></name></person-group> (<year>1987</year>)<article-title> Micropterigidae, Eriocraniidae.</article-title> In: <person-group><name name-style="western"><surname>FW</surname><given-names>Stehr</given-names></name></person-group> (<role>Ed</role>). <issue-title>Immature insects.</issue-title><source>Volume 1, Kendall/Hunt Publishing, Dubuque, Iowa</source>: <fpage>341</fpage>-<lpage>343</lpage>.</mixed-citation></ref><ref id="B47"><mixed-citation xmlns:xlink="http://www.w3.org/1999/xlink" xlink:type="simple"><!--PageBreak--><person-group><name name-style="western"><surname>Poole</surname><given-names>RW</given-names></name></person-group> (<year>1996</year>)<article-title> Diptera, Lepidoptera</article-title>. In: <person-group><name name-style="western"><surname>Poole</surname><given-names>RW</given-names></name><name name-style="western"><surname>Gentili</surname><given-names>P</given-names></name></person-group> (<role>Eds</role>) <source>Nomina Insecta Nearctica</source><volume>3</volume>, <lpage>1143</lpage> pp.</mixed-citation></ref><ref id="B7"><mixed-citation xmlns:xlink="http://www.w3.org/1999/xlink" xlink:type="simple"><person-group><name name-style="western"><surname>Djernaes</surname><given-names>M</given-names></name></person-group> (<year>2011</year>)<article-title> The sternum V glands in Lepidoptera</article-title>. e<source>Acta Zoologica</source>. doi: <ext-link ext-link-type="uri" xlink:href="http://dx.doi.org/10.1111/j.1463-6395.2011.00527.x" xlink:type="simple">10.1111/j.1463-6395.2011.00527.x</ext-link></mixed-citation></ref><ref id="B17"><mixed-citation xmlns:xlink="http://www.w3.org/1999/xlink" xlink:type="simple"><person-group><name name-style="western"><surname>Hashimoto</surname><given-names>S</given-names></name></person-group> (<year>2006</year>)<article-title> A taxonomic study of the family Micropterigidae (Lepidoptera, Micropterigoidea) of Japan, with the phylogenetic relationships among the Northern Hemisphere genera.</article-title><source>Bulletin of the Kitakyushu Museum of Natural History and Human History Series A Natural History </source><volume>4</volume>: <fpage>39</fpage>-<lpage>109</lpage>.</mixed-citation></ref><ref id="B12"><mixed-citation xmlns:xlink="http://www.w3.org/1999/xlink" xlink:type="simple"><person-group><name name-style="western"><surname>Forbes</surname><given-names>WTM</given-names></name></person-group> (<year>1923</year>)<article-title> The Lepidoptera of New York and neighboring states.</article-title><source>Cornell University Agricultural Experiment Station Memoir </source><volume>68</volume>: <fpage>1</fpage>-<lpage>729</lpage>.</mixed-citation></ref><ref id="B6"><mixed-citation xmlns:xlink="http://www.w3.org/1999/xlink" xlink:type="simple"><person-group><name name-style="western"><surname>Djernaes</surname><given-names>M</given-names></name><name name-style="western"><surname>Sperling</surname><given-names>FAH</given-names></name></person-group> (<year>2011</year>)<article-title> Evolutionary riddles and phylogenetic twiddles: the ground plan and early diversification of the sternum V gland in Amphiesmenoptera (Trichoptera + Lepidoptera).</article-title><source>Zoosymposia </source><volume>5</volume>: <fpage>83</fpage>-<lpage>100</lpage>.</mixed-citation></ref><ref id="B36"><mixed-citation xmlns:xlink="http://www.w3.org/1999/xlink" xlink:type="simple"><person-group><name name-style="western"><surname>Kristensen</surname><given-names>NP</given-names></name></person-group> (<year>1998</year>)<article-title> The non-glossatan moths.</article-title> In: <person-group><name name-style="western"><surname>Kristensen</surname><given-names>NP</given-names></name></person-group> (<role>Ed</role>). <issue-title>Lepidoptera, Moths and butterflies, 1: Evolution, Systematics, and Biogeography.</issue-title><source>Handbook of Zoology 4 (35)</source>: <fpage>41</fpage>-<lpage>49</lpage>.</mixed-citation></ref><ref id="B38"><mixed-citation xmlns:xlink="http://www.w3.org/1999/xlink" xlink:type="simple"><person-group><name name-style="western"><surname>Landry</surname><given-names>JF</given-names></name><name name-style="western"><surname>Landry</surname><given-names>B</given-names></name></person-group> (<year>1992</year>)<article-title> Mentions nouvelles ou intéressantes de Lépidoptères dans le sud du Québec en 1991.</article-title><source>Fabreries </source><volume>17</volume> (<issue>2</issue>): <fpage>29</fpage>-<lpage>49</lpage>.</mixed-citation></ref><ref id="B16"><mixed-citation xmlns:xlink="http://www.w3.org/1999/xlink" xlink:type="simple"><person-group><name name-style="western"><surname>Hashimoto</surname><given-names>S</given-names></name></person-group> (<year>2001</year>)<article-title> Larval chaetotaxy of the genera <italic>Paramartyria</italic> and <italic>Neomicropteryx</italic> in Japan (Lepidoptera, Micropterigidae).</article-title><source>Japanese Journal of Systematic Entomology </source><volume>7</volume> (<issue>2</issue>): <fpage>225</fpage>-<lpage>264</lpage>.</mixed-citation></ref><ref id="B14"><mixed-citation xmlns:xlink="http://www.w3.org/1999/xlink" xlink:type="simple"><person-group><name name-style="western"><surname>Gibbs</surname><given-names>GW</given-names></name></person-group> (<year>2010</year>)<article-title> Micropterigidae (Lepidoptera) of the Southwestern Pacific: a revision with the establishment of five new genera from Australia, New Caledonia and New Zealand.</article-title><source>Zootaxa </source><volume>2520</volume>: <fpage>1</fpage>-<lpage>48</lpage>.</mixed-citation></ref><ref id="B21"><mixed-citation xmlns:xlink="http://www.w3.org/1999/xlink" xlink:type="simple"><person-group><name name-style="western"><surname>Hinton</surname><given-names>HE</given-names></name></person-group> (<year>1946</year>)<article-title> On the homology and nomenclature of the setae of lepidopterous larvae, with some notes on the phylogeny of the Lepidoptera.</article-title><source>The Transactions of the Royal Society of London </source><volume>67</volume> (<issue>1</issue>): <fpage>1</fpage>-<lpage>37</lpage>.</mixed-citation></ref><ref id="B52"><mixed-citation xmlns:xlink="http://www.w3.org/1999/xlink" xlink:type="simple"><person-group><name name-style="western"><surname>Stehr</surname><given-names>FW</given-names></name></person-group> (<year>1987</year>)<article-title> Lepidoptera.</article-title> In: <person-group><name name-style="western"><surname>FW</surname><given-names>Stehr</given-names></name></person-group> (<role>Ed</role>). <issue-title>Immature insects.</issue-title><source>Volume 1, Kendall/Hunt Publishing, Dubuque, Iowa</source>: <fpage>288</fpage>-<lpage>305</lpage>.</mixed-citation></ref><ref id="B15"><mixed-citation xmlns:xlink="http://www.w3.org/1999/xlink" xlink:type="simple"><person-group><name name-style="western"><surname>Gibbs</surname><given-names>GW</given-names></name><name name-style="western"><surname>Kristensen</surname><given-names>NP</given-names></name></person-group> (<year>2011</year>)<article-title> <italic>Agrionympha</italic>, the long known South African jaw moths: a revision with descriptions of new species (Lepidoptera, Micropterigidae).</article-title><source>Zootaxa </source><volume>2764</volume>: <fpage>1</fpage>-<lpage>21</lpage>.</mixed-citation></ref><ref id="B22"><mixed-citation xmlns:xlink="http://www.w3.org/1999/xlink" xlink:type="simple"><person-group><name name-style="western"><surname>Hinton</surname><given-names>HE</given-names></name></person-group> (<year>1958</year>)<article-title> The Phylogeny of the panorpoid orders.</article-title><source>Annual Review of Entomology </source><volume>3</volume>: <fpage>181</fpage>-<lpage>206</lpage>. doi: <ext-link ext-link-type="uri" xlink:href="http://dx.doi.org/10.1146/annurev.en.03.010158.001145" xlink:type="simple">10.1146/annurev.en.03.010158.001145</ext-link></mixed-citation></ref><ref id="B63"><mixed-citation xmlns:xlink="http://www.w3.org/1999/xlink" xlink:type="simple"><person-group><name name-style="western"><surname>Zeller-Lukashort</surname><given-names>HC</given-names></name><name name-style="western"><surname>Kurz</surname><given-names>ME</given-names></name><name name-style="western"><surname>Lees</surname><given-names>DC</given-names></name><name name-style="western"><surname>Kurz</surname><given-names>MA</given-names></name></person-group> (<year>2007</year>)<article-title> A review of <italic>Micropterix</italic> Hübner, 1825 from northern and central Europe (Micropterigidae).</article-title><source>Nota lepidopterologica </source><volume>30</volume> (<issue>2</issue>): <fpage>235</fpage>-<lpage>298</lpage>.</mixed-citation></ref><ref id="B56"><mixed-citation xmlns:xlink="http://www.w3.org/1999/xlink" xlink:type="simple"><person-group><name name-style="western"><surname>Thorpe</surname><given-names>WH</given-names></name></person-group> (<year>1950</year>)<article-title> Plastron respiration in aquatic insects.</article-title><source>Biological Reviews of the Cambridge Philosophical Society </source><volume>25</volume>: <fpage>344</fpage>-<lpage>390</lpage>. doi: <ext-link ext-link-type="uri" xlink:href="http://dx.doi.org/10.1111/j.1469-185X.1950.tb01590.x" xlink:type="simple">10.1111/j.1469-185X.1950.tb01590.x</ext-link></mixed-citation></ref><ref id="B60"><mixed-citation xmlns:xlink="http://www.w3.org/1999/xlink" xlink:type="simple"><person-group><name name-style="western"><surname>Wichard</surname><given-names>W</given-names></name><name name-style="western"><surname>Arens</surname><given-names>W</given-names></name><name name-style="western"><surname>Eisenbeis</surname><given-names>G</given-names></name></person-group> (<year>2002</year>)<source> Biological atlas of aquatic insects.</source><publisher-name>Apollo Books, Stenstrup</publisher-name>, <publisher-loc>Denmark</publisher-loc>, <lpage>339</lpage> pp.</mixed-citation></ref><ref id="B35"><mixed-citation xmlns:xlink="http://www.w3.org/1999/xlink" xlink:type="simple"><person-group><name name-style="western"><surname>Kristensen</surname><given-names>NP</given-names></name></person-group> (<year>1990</year>)<article-title> The trunk integument of zeuglopteran larvae. One of the most aberrant arthropod cuticles known (Insecta, Lepidoptera).</article-title><source>Bulletin of the Sugadaira Montane Research Center </source><volume>11</volume>: <fpage>101</fpage>-<lpage>102</lpage>.</mixed-citation></ref><ref id="B23"><mixed-citation xmlns:xlink="http://www.w3.org/1999/xlink" xlink:type="simple"><person-group><name name-style="western"><surname>Hinton</surname><given-names>HE</given-names></name></person-group> (<year>1969</year>)<article-title> Plastron respiration in adult beetles of the suborder Myxophaga.</article-title><source>Journal of the Zoological Society of London </source><volume>159</volume>: <fpage>131</fpage>-<lpage>137</lpage>. doi: <ext-link ext-link-type="uri" xlink:href="http://dx.doi.org/10.1111/j.1469-7998.1969.tb03074.x" xlink:type="simple">10.1111/j.1469-7998.1969.tb03074.x</ext-link></mixed-citation></ref><ref id="B24"><mixed-citation xmlns:xlink="http://www.w3.org/1999/xlink" xlink:type="simple"><person-group><name name-style="western"><surname>Hinton</surname><given-names>HE</given-names></name></person-group> (<year>1976</year>)<article-title> Plastron respiration in bugs and beetles.</article-title><source>Journal of Insect Physiology  </source><volume>22</volume>: <fpage>1529</fpage>-<lpage>1550</lpage>.</mixed-citation></ref><ref id="B31"><mixed-citation xmlns:xlink="http://www.w3.org/1999/xlink" xlink:type="simple"><person-group><name name-style="western"><surname>Kobayashi</surname><given-names>Y</given-names></name><name name-style="western"><surname>Suzuki</surname><given-names>H</given-names></name><name name-style="western"><surname>Hashimoto</surname><given-names>H</given-names></name><name name-style="western"><surname>Gibbs</surname><given-names>G</given-names></name></person-group> (<year>2000</year>)<article-title> Molecular phylogeny of the Japanese and New Zealand Micropterigidae (Lepidoptera) based on mitochondrial gene sequences</article-title>. <source>Proceedings of the XXI International Congress of Entomology, 2000, Iguazu, Brasil</source>, <lpage>956</lpage> pp.</mixed-citation></ref></ref-list></tp:taxon-treatment>
