# Supplementary material for: A review of the North American genus Epimartyria (Lepidoptera, Micropterigidae) with a discussion of the larval plastron
Source: Zookeys. 2012 Apr 19;(183):37–83. doi: 10.3897/zookeys.183.2556 (PMC3332027; doi:10.3897/zookeys.183.2556)
Supplement: XML Treatment for Epimartyria bimaculella [file zookeys.183.2556-treatment3.xml]

<!DOCTYPE tp:taxon-treatment
  PUBLIC "-//TaxonX//DTD Taxonomic Treatment Publishing DTD v0 20100105//EN" "tax-treatment-NSO.dtd">
<tp:taxon-treatment xmlns:tp="http://www.plazi.org/taxpub"><tp:treatment-meta><mixed-citation publication-type="journal"><person-group><name><surname>Davis</surname><given-names>Donald R.</given-names></name><name><surname>Landry</surname><given-names>Jean-François</given-names></name></person-group><article-title>A review of the North American genus <italic>Epimartyria</italic> (Lepidoptera, Micropterigidae) with a discussion of the larval plastron
                </article-title><source>Zookeys</source><day>19</day><month>4</month><year>2012</year><volume>2012</volume><issue>183</issue><fpage>37</fpage><lpage>83</lpage><pub-id pub-id-type="doi">10.3897/zookeys.183.2556</pub-id></mixed-citation></tp:treatment-meta><tp:nomenclature><tp:taxon-name>
                        <tp:taxon-name-part taxon-name-part-type="genus">Epimartyria</tp:taxon-name-part>
                        <tp:taxon-name-part taxon-name-part-type="species">bimaculella</tp:taxon-name-part>
                    <object-id xmlns:xlink="http://www.w3.org/1999/xlink" xlink:type="simple">urn:lsid:zoobank.org:act:6A40EFD1-BC6D-4DF3-AB1C-D4031870E61D</object-id>
								<object-id xmlns:xlink="http://www.w3.org/1999/xlink" xlink:type="simple">http://species-id.net/wiki/Epimartyria_bimaculella</object-id>
								</tp:taxon-name><tp:taxon-status xmlns:xlink="http://www.w3.org/1999/xlink" xlink:type="simple">sp. n.</tp:taxon-status><xref ref-type="fig" rid="F1">Figs 2</xref><xref ref-type="fig" rid="F2">6–7</xref><xref ref-type="fig" rid="F3">11</xref><xref ref-type="fig" rid="F11">32</xref><xref ref-type="fig" rid="F21">81–87</xref></tp:nomenclature><tp:treatment-sec sec-type="Diagnosis"><title>Diagnosis.</title><p>Adultsof <italic><tp:taxon-name>Epimartyria bimaculella</tp:taxon-name></italic> most resemble those of <italic><tp:taxon-name>Epimartyria pardella</tp:taxon-name></italic> in possessing dark fuscous forewings marked by pale golden spots. A total of two yellowish spots occur in <italic>bimaculella</italic>, with only a single large costal spot present beyond the middle of the forewing. Four spots are present on the forewing of <italic>pardella</italic>, with two of these located across the distal third of the wing on the costal and dorsal margins respectively.</p></tp:treatment-sec><tp:treatment-sec sec-type="Adult"><title>Adult</title><p>(<xref ref-type="fig" rid="F1">Figs 2</xref>, <xref ref-type="fig" rid="F2">6–7</xref>). <italic>Head</italic>: Vestiture similar to <italic><tp:taxon-name>Epimartyria auricrinella</tp:taxon-name></italic>, light orange brown. Antenna with vestiture of scape and pedicel concolorous with head; scales of flagellum mostly pale golden brown, becoming darker, more fuscous over distal third. Labial palpus cream.</p><p><italic>Thorax</italic>: Dark fuscous with coppery to purplish luster. Tegula concolorous with head. Forewing mostly dark fuscous with coppery to purplish luster dorsally, marked with two pale yellowish spots; the largest, irregularly oval to rectangular spot extends from the costa approximately halfway across the distal third of wing; a second smaller, more slender spot extends diagonally from about midway along dorsal margin to midway on discal cell; a slight suffusion of pale yellowish scales may be sometimes evident at the base of the forewing, but only seldom does this occur; forewing less iridescent ventrally; fringe pale yellow along termen, fuscous along dorsal margin. Forewing length: 4.6–5.3 mm. Hindwing mostly gray, becoming darker and slightly iridescent toward apex; fringe gray. Legs medium to dark brown dorsally with a slight purplish luster, light brown to cream ventrally; epiphysis absent.</p><p><italic>Abdomen</italic>: Piliform scales dark brown dorsally, paler brown ventrally.</p><p><italic>Male genitalia</italic> (<xref ref-type="fig" rid="F21">Figs 81–85</xref>): Tergum X similar to <italic><tp:taxon-name>Epimartyria auricrinella</tp:taxon-name></italic>, broadly bilobed. Caudal apex of sternum X deeply divided, with apex of lobes acute, only slightly curved; a pair of short, lateral lobes present near base. Valva moderately long, ventral length ~ half the maximum length of segment IX; apex subacute and bearing a short, slender, recurved spine similar to <italic><tp:taxon-name>Epimartyria auricrinella</tp:taxon-name></italic>; a short but broader and more triangular, rounded process arising midway from mesal surface; elongate basal process ~ 4/5 the length of valva; distal margin of valva variable within populations from slightly convex to ~ straight. Dorsal branch of phallus cylindrical and smooth.</p><p><italic>Female genitalia</italic> (<xref ref-type="fig" rid="F21">Figs 86–87</xref>): As described for genus. Caudal end of genital sclerite moderately furcate as in <italic><tp:taxon-name>Epimartyria auricrinella</tp:taxon-name></italic>; length of furcations ~ 0.3 that of moderately long, undivided base.</p></tp:treatment-sec><tp:treatment-sec sec-type="Larva and pupa"><title>Larva and pupa.</title><p>Unknown.</p></tp:treatment-sec><tp:treatment-sec sec-type="Biology"><title>Biology</title><p>(<xref ref-type="fig" rid="F2">Figs 6–7</xref>, <xref ref-type="fig" rid="F3">11</xref>). At the type locality, specimens were captured by sweeping low lying vegetation or during diurnal flight along a shaded seepage in a Douglas Fir–Western Red Cedar forest where leafy liverworts grew. Adults were also observed perching on lower parts of plants such as Salmonberry (<italic><tp:taxon-name>Rubus spectabilis</tp:taxon-name></italic> Pursh) no more than approximately 25 metres from the liverwort habitat (D.G. Holden, pers.<!--PageBreak--> comm.). In different parts of the range, specimens were collected from late April to mid August, with most records in June. Late records (July and August) are from higher elevations.</p></tp:treatment-sec><tp:treatment-sec sec-type="Holotype"><title>Holotype.</title><p>♂, CANADA: BRITISH COLUMBIA: Belcarra, <named-content xmlns:xlink="http://www.w3.org/1999/xlink" content-type="dwc:verbatimCoordinates" xlink:type="simple">49°17'59.11"N, 122°55'30.88"W</named-content>, Alt. 25 m., 8 Jun 2008, visual sweep, Dave G. Holden, specimen <!--PageBreak--># CNCLEP00067716, CNC slide MIC5768, Barcode of Life Project, leg removed, DNA extracted, digital image captured, (CNC).</p></tp:treatment-sec><tp:treatment-sec sec-type="Paratypes"><title>Paratypes.</title><p>CANADA: BRITISH COLUMBIA: Belcarra Park, <named-content xmlns:xlink="http://www.w3.org/1999/xlink" content-type="dwc:verbatimCoordinates" xlink:type="simple">49.3107°N, 122.9263°W</named-content>, alt. 13 m: 2 ♂, 24 May 2009, day sweep, Dave G. Holden, specimen # CNCLEP00076632–00076633 [both DNA barcoded] (CNC); 13 ♂, 1 ♀, 1 Jun 2009, day sweep, Dave G. Holden, specimens # CNCLEP00076634–00076639, 00077846–00077853, CNC slides MIC5765, MIC5767, MIC5766, MIC5570, MIC5571 [all DNA barcoded] (CNC); 2 ♂, 2 Jun 2009, day sweep, Dave G. Holden, specimens # CNCLEP00076640–00076641 [both DNA barcoded] (CNC). Maple Ridge, Univ. of British Columbia Research Forest, <named-content xmlns:xlink="http://www.w3.org/1999/xlink" content-type="dwc:verbatimCoordinates" xlink:type="simple">49.277679°N, 122.553870°W</named-content>, 259 m: 1 ♂, 1 Jun 2011, visual sweep, Dave G.Holden (CNC). Fraser Mills: 6 ♂, 7 ♀, 11 June 1921, L. E. Marmont, SEM slide USNM 18431, slides USNM 33919, 98001, 98002, 98004; 27 ♂, 7 ♀, 15 Jun 1922, E. H. Blackmore collector, slides USNM 17503, 18410–18411, 34282, 91785, 97991, 98000, 98003, 98005, 98009–98017 (BMNH, CNC, USNM). Squamish, Diamond Head Trail: 1 ♂, 12 Aug 1963; 2 ♂, 14 Aug 1963, W.R.M. Mason, specimens # CNCLEP00077292–00077294, CNC slide MIC1826 (CNC). Mt Seymour, <named-content xmlns:xlink="http://www.w3.org/1999/xlink" content-type="dwc:verbatimCoordinates" xlink:type="simple">49.337368°N, 122.957695°W</named-content>, 292 m: 1 ♂, 21 Jun 2011, visual sweep, Dave G.Holden (CNC). Glacier National Park, Loop Trail, 1140 m, <named-content xmlns:xlink="http://www.w3.org/1999/xlink" content-type="dwc:verbatimCoordinates" xlink:type="simple">51.254°N, 117.538°W</named-content>, 1 ♀, 16 Jul 2010, malaise trap, specimen #10BBCLP-2914 [DNA barcoded], CNC slide MIC5769 (BIO). UNITED STATES: Washington: Clallam Co: Olympic National Park, sweeping on Soleduck Trail to Deer Lake, 1000 m: 3 ♂, 15 Jul 1998, D. R. Davis, slide USNM 34302 (USNM). Olympic Peninsula, Port Angeles, 245m, 48,<named-content xmlns:xlink="http://www.w3.org/1999/xlink" content-type="dwc:verbatimCoordinates" xlink:type="simple">07924°N, 123,42990°W</named-content> ± 50m: 3 ♂ , 1 ♀, 20 Jun 2010; 1 ♂, 20.6.2010, 15:45h, Hausenblas and Zeller-Lukashort (ONPS). Olympic Peninsula, Sol Duc Hot Springs Rd, 390m, <named-content xmlns:xlink="http://www.w3.org/1999/xlink" content-type="dwc:verbatimCoordinates" xlink:type="simple">48.06385°N, 123.99565°W</named-content> ± 50m: 1 ♂, 21 Jun 2010, 13:00h, Hausenblas and Zeller-Lukashort, slide AP-Nr 42/2010 Christof Zeller (ONPS). Olympic Peninsula, Kalaloch, 10m <named-content xmlns:xlink="http://www.w3.org/1999/xlink" content-type="dwc:verbatimCoordinates" xlink:type="simple">47.61131°N, 124.37588°W</named-content> ± 50m: 1 ♂, 23 Jun 2010, 17:00h, Hausenblas and Zeller-Lukashort (ONPS). Olympic Peninsula, Hoh Rainforest Rd, 130m <named-content xmlns:xlink="http://www.w3.org/1999/xlink" content-type="dwc:verbatimCoordinates" xlink:type="simple">47.81641°N, 124.05161°W</named-content> ± 50m: 21 ♂ , 3 ♀, 22 Jun 2010, 16:15h, Hausenblas and Zeller-Lukashort (CZC). Grays Harbor Co: Elma: <named-content xmlns:xlink="http://www.w3.org/1999/xlink" content-type="dwc:verbatimCoordinates" xlink:type="simple">46.9738°N, 123.2945°W</named-content>, yel st trp, 1 ♀, 27 Jun 2011, G. Kohler, WSDA 978–1008A (WSCAD). King Co: Asahel Curtis picnic area: <named-content xmlns:xlink="http://www.w3.org/1999/xlink" content-type="dwc:verbatimCoordinates" xlink:type="simple">47.3951°N, 121.4677°W</named-content>, 1 ♂, 27 Jul 2011, hand col, C. Looney, WSDA W666–1129A, B (WSCAD, USNM). Stevens Pass, Hwy 2, 14.5 km E Skykomish, 645 m., <named-content xmlns:xlink="http://www.w3.org/1999/xlink" content-type="dwc:verbatimCoordinates" xlink:type="simple">47.7143°N, 121.1722°W</named-content>: 1 ♂, 8 Jul 2010, afternoon sweep, J.-F. Landry and D.G. Holden, specimen #CNCLEP00082605, CNC slide MIC5739 [DNA barcoded] (CNC). Mason Co: Skokomish River Rd: <named-content xmlns:xlink="http://www.w3.org/1999/xlink" content-type="dwc:verbatimCoordinates" xlink:type="simple">47.3019°N, 123.1858°W</named-content>, 4 ♂ , 2 ♀, 17 Jun 2011, hand col, C. Looney, WSDA W666–1131A-E (WSCAD, USNM). Pierce Co: Fort Lewis: 1 ♂, 29 May 1951, R. Schuster, Essig Museum slide 0152, (UCB). Snohomish Co: East Arlington Co. Park: 1 ♂, 29 Apr 1979, L. Massell, e. <italic><tp:taxon-name>Lepidozia</tp:taxon-name></italic> liverwort, slide USNM 98006 (USNM). 6 mi. E of Verlot: 1 ♂, collected 26 Mar 1979, emerged 2 May 1979, reared from liverwort, <italic>“Jungermannia obovata”</italic> L. Russell (USNM). Thurston Co: Evergreen State College,<!--PageBreak--><!--PageBreak--> <named-content xmlns:xlink="http://www.w3.org/1999/xlink" content-type="dwc:verbatimCoordinates" xlink:type="simple">47.0791°N, 122.9750°W</named-content>, 2 ♂, 25 Jun 2011, hand col, C. Looney &amp; E. Lagasa, WSDA 666–1130A, B (WSCAD, USNM).</p><p>Additional specimen examined, excluded from type material: CANADA: BRITISH COLUMBIA: Glacier National Park, Loop Trail, 1140 m, <named-content xmlns:xlink="http://www.w3.org/1999/xlink" content-type="dwc:verbatimCoordinates" xlink:type="simple">51.254°N, 117.538°W</named-content>, 1 ♀, 16 Jul 2010, malaise trap, specimen #10BBCLP-2914 [DNA barcoded] (BIO).</p></tp:treatment-sec><tp:treatment-sec sec-type="Distribution"><title>Distribution</title><p><bold>(</bold>Fig. 32). <italic><tp:taxon-name>Epimartyria bimaculella</tp:taxon-name></italic> is known from northwestern Washington and southern British Columbia. Most British Columbia records are from the southwesternmost corner in the periphery of the Vancouver area, reflecting a more intense collecting effort in that region. One record from the Rocky Mountains of Glacier National Park, BC suggests a significantly broader distribution.</p></tp:treatment-sec><tp:treatment-sec sec-type="Etymology"><title>Etymology.</title><p>The species nameis derived from the Latin <italic>bi</italic>; (two, double) and <italic>maculella</italic> (little spot) in reference to the two, small, pale yellowish spots present on the forewings.<!--PageBreak--></p><fig id="F8" position="float" orientation="portrait"><label>Figures 18–23.</label><caption><p><italic><tp:taxon-name>Epimartyria auricrinella</tp:taxon-name></italic>, Adultmorphology <bold>18</bold> Flagellomeres with ascoid sensilla (20 µm) <bold>19</bold> Flagellomere with multiporus sensillum placodeum (20 µm) <bold>20</bold> Detail of multiporus sensillum placodeum in Fig. 19 (2 µm) <bold>21</bold> Apical segment of labial palpus with distal organ vom Rath (20 µm). <bold>22</bold> Sensilla of organ vom Rath (2 µm) <bold>23</bold> Mesothorcic pretarsus (20 µm). (Scale lengths in parentheses).</p></caption><graphic xmlns:xlink="http://www.w3.org/1999/xlink" xlink:href="ZooKeys-183-037-g008.jpg" position="float" orientation="portrait" xlink:type="simple"/></fig><fig id="F9" position="float" orientation="portrait"><label>Figures 24–27.</label><caption><p><italic><tp:taxon-name>Epimartyria auricrinella</tp:taxon-name></italic>, Adultmorphology <bold>24</bold> Mesothorcic pretarsus (20 µm)  <bold>25</bold> Detail of pseudempodium of pretarsus (2 µm) <bold>26</bold> Arolium (5 µm) <bold>27</bold> Detail of surface of arolium (1 µm). (Scale lengths in parentheses).</p></caption><graphic xmlns:xlink="http://www.w3.org/1999/xlink" xlink:href="ZooKeys-183-037-g009.jpg" position="float" orientation="portrait" xlink:type="simple"/></fig><fig id="F10" position="float" orientation="portrait"><label>Figures 28–31.</label><caption><p><italic><tp:taxon-name>Epimartyria auricrinella</tp:taxon-name></italic>, Forewing scale structure <bold>28</bold> Dorsal forewing scales from discal cell (40 µm) <bold>29</bold> Apical margin of scale in Fig. 28 (2 µm) <bold>30</bold> detail of Fig. 29 (2 µm) <bold>31</bold> Detail of Fig. 30 (1 µm). (Scale lengths in parentheses).</p></caption><graphic xmlns:xlink="http://www.w3.org/1999/xlink" xlink:href="ZooKeys-183-037-g010.jpg" position="float" orientation="portrait" xlink:type="simple"/></fig><fig id="F11" position="float" orientation="portrait"><label>Figure 32.</label><caption><p>Distribution of <italic><tp:taxon-name>Epimartyria</tp:taxon-name></italic> species. Alphanumeric designations refer to haplotypes shown in the haplotype network of Fig. 12c. </p></caption><graphic xmlns:xlink="http://www.w3.org/1999/xlink" xlink:href="ZooKeys-183-037-g011.jpg" position="float" orientation="portrait" xlink:type="simple"/></fig><fig id="F12" position="float" orientation="portrait"><label>Figures 33–39.</label><caption><p><italic><tp:taxon-name>Epimartyria auricrinella</tp:taxon-name></italic>, larval morphology <bold>33</bold> Chaetotaxy; shaded area indicates extent of epidermal plastron<bold>34</bold> Head, dorsal view(M: medial seta) <bold>35</bold> Head, ventral view (AT: anterior arm of tentorium) <bold>36</bold> Ventralview of maxilla and labrum <bold>37</bold> Head, lateral view <bold>38</bold> Labrum, dorsal view <bold>39</bold> Mandible.</p></caption><graphic xmlns:xlink="http://www.w3.org/1999/xlink" xlink:href="ZooKeys-183-037-g012.jpg" position="float" orientation="portrait" xlink:type="simple"/></fig><fig id="F13" position="float" orientation="portrait"><label>Figures 40–45.</label><caption><p><italic><tp:taxon-name>Epimartyria auricrinella</tp:taxon-name></italic>, larval morphology <bold>40</bold> Head, dorsal view (100 µm) <bold>41</bold> head, anterior view (100 µm) <bold>42</bold> Scutate cuticular outgrowths from head-prothoracic fold (of Fig. 41) (10 µm) <bold>43</bold> Apex of antenna (10 µm). <bold>44</bold> Stemmata, 5 total (25 µm) <bold>45</bold> Ventral view of maxilla and labium (20 µm). (Scale lengths in parentheses).</p></caption><graphic xmlns:xlink="http://www.w3.org/1999/xlink" xlink:href="ZooKeys-183-037-g013.jpg" position="float" orientation="portrait" xlink:type="simple"/></fig><fig id="F14" position="float" orientation="portrait"><label>Figures 46–51.</label><caption><p><italic><tp:taxon-name>Epimartyria auricrinella</tp:taxon-name></italic>, larval morphology <bold>46</bold> Apical sensilla of maxillary palpus (5 µm) <bold>47</bold> Labial palpi and opening of labial salivary gland (100 µm) <bold>48</bold> Thoracic legs (arrow: tactile vesicle of coxa) (200 µm) <bold>49</bold> Mesothoracic leg (arrow: tactile vesicle of coxa) (25 µm) <bold>50</bold> Abdominal prolegs, segments 1–2 (100 µm) <bold>51</bold> Anal prolegs (100 µm). (Scale lengths in parentheses).</p></caption><graphic xmlns:xlink="http://www.w3.org/1999/xlink" xlink:href="ZooKeys-183-037-g014.jpg" position="float" orientation="portrait" xlink:type="simple"/></fig></tp:treatment-sec><tp:treatment-sec><!--Section generated to contain objects referenced in tp:taxon-treatment.--><fig id="F1" position="float" orientation="portrait"><label>Figures 1–3.</label><caption><p>Adults<bold>. 1</bold> ♂, <italic><tp:taxon-name>Epimartyria auricrinella</tp:taxon-name></italic>,  (4.9 mm) Canada: Quebec <bold>2</bold> ♂, <italic><tp:taxon-name>Epimartyria bimaculella</tp:taxon-name></italic>  (5.5 mm) Holotype, Canada: British Columbia <bold>3</bold> ♀, <italic><tp:taxon-name>Epimartyria pardella</tp:taxon-name></italic> (5.5 mm) USA: California. (Forewing length in parentheses).</p></caption><graphic xmlns:xlink="http://www.w3.org/1999/xlink" xlink:href="ZooKeys-183-037-g001.jpg" position="float" orientation="portrait" xlink:type="simple"/></fig><fig id="F2" position="float" orientation="portrait"><label>Figures 4–9.</label><caption><p>Adults and habitat. <bold>4–5</bold> <italic><tp:taxon-name>Epimartyria auricrinella</tp:taxon-name></italic>, at Lac Brûlé, Québec, 30 Jun 1997, ca 0700 hrs. on dewy <italic><tp:taxon-name>Solidago</tp:taxon-name></italic> leaf <bold>6–7</bold> <italic><tp:taxon-name>Epimartyria bimaculella</tp:taxon-name></italic> <bold>6</bold> at Washington, Olympic National Park, Hoh Rainforest Road, 22 Jun 2010 (photo by Zeller-Lukashort) <bold>7</bold> at British Columbia, Vancouver area, Belcarra, 24 May 2009, ca 1000 hrs (photo by Holden) <bold>8</bold> <italic><tp:taxon-name>Epimartyria pardella</tp:taxon-name></italic>, California, Redwood National Park, Gold Bluffs State Beach, Fern Canyon <bold>9</bold> Habitat, clump of the liverwort <italic><tp:taxon-name>Bazzania trilobata</tp:taxon-name></italic> at Lac Brûlé, Québec in which larvae of <italic><tp:taxon-name>Epimartyria auricrinella</tp:taxon-name></italic> were found.</p></caption><graphic xmlns:xlink="http://www.w3.org/1999/xlink" xlink:href="ZooKeys-183-037-g002.jpg" position="float" orientation="portrait" xlink:type="simple"/></fig><fig id="F3" position="float" orientation="portrait"><label>Figures 10–11.</label><caption><p>Habitats of <italic><tp:taxon-name>Epimartyria</tp:taxon-name></italic> <bold>10</bold> Swampy forest at Lac Brûlé, Quebec where larvae and numerous adults of <italic><tp:taxon-name>Epimartyria auricrinella</tp:taxon-name></italic> were collected <bold>11</bold> Douglas fir forest where adults of <italic><tp:taxon-name>Epimartyria bimaculella</tp:taxon-name></italic> were observed swarming around the ferns (photo by Zeller-Lukashort).</p></caption><graphic xmlns:xlink="http://www.w3.org/1999/xlink" xlink:href="ZooKeys-183-037-g003.jpg" position="float" orientation="portrait" xlink:type="simple"/></fig><fig id="F21" position="float" orientation="portrait"><label>Figures 81–87.</label><caption><p><italic><tp:taxon-name>Epimartyria bimaculella</tp:taxon-name></italic>, Genitalic morphology <bold>81–85</bold> Male, USNM slide 18410, Fraser Mill, British Columbia <bold>81</bold> Genital capsule, ventral view (0.5 mm) <bold>82</bold> Sternum X (gnathos) <bold>83</bold> Aedeagus <bold>84</bold> Genital capsule, lateral view <bold>85</bold> Valva <bold>86–87</bold> Female, USNM slide 33919, Fraser Mill, British Columbia <bold>86</bold> Oviscape, lateral view (0.5 mm) <bold>87</bold> Genital sclerite, ventral view. (Scale lengths in parentheses).</p></caption><graphic xmlns:xlink="http://www.w3.org/1999/xlink" xlink:href="ZooKeys-183-037-g021.jpg" position="float" orientation="portrait" xlink:type="simple"/></fig></tp:treatment-sec></tp:taxon-treatment>
