# Supplementary material for: A review of the North American genus Epimartyria (Lepidoptera, Micropterigidae) with a discussion of the larval plastron
Source: Zookeys. 2012 Apr 19;(183):37–83. doi: 10.3897/zookeys.183.2556 (PMC3332027; doi:10.3897/zookeys.183.2556)
Supplement: XML Treatment for Epimartyria pardella [file zookeys.183.2556-treatment4.xml]

<!DOCTYPE tp:taxon-treatment
  PUBLIC "-//TaxonX//DTD Taxonomic Treatment Publishing DTD v0 20100105//EN" "tax-treatment-NSO.dtd">
<tp:taxon-treatment xmlns:tp="http://www.plazi.org/taxpub"><tp:treatment-meta><mixed-citation publication-type="journal"><person-group><name><surname>Davis</surname><given-names>Donald R.</given-names></name><name><surname>Landry</surname><given-names>Jean-François</given-names></name></person-group><article-title>A review of the North American genus <italic>Epimartyria</italic> (Lepidoptera, Micropterigidae) with a discussion of the larval plastron
                </article-title><source>Zookeys</source><day>19</day><month>4</month><year>2012</year><volume>2012</volume><issue>183</issue><fpage>37</fpage><lpage>83</lpage><pub-id pub-id-type="doi">10.3897/zookeys.183.2556</pub-id></mixed-citation></tp:treatment-meta><tp:nomenclature><tp:taxon-name>
                        <tp:taxon-name-part taxon-name-part-type="genus">Epimartyria</tp:taxon-name-part>
                        <tp:taxon-name-part taxon-name-part-type="species">pardella</tp:taxon-name-part>
                    <object-id xmlns:xlink="http://www.w3.org/1999/xlink" xlink:type="simple">http://species-id.net/wiki/Epimartyria_pardella</object-id>
								</tp:taxon-name><tp:taxon-authority>(Walsingham)</tp:taxon-authority><xref ref-type="fig" rid="F1">Figs 3</xref><xref ref-type="fig" rid="F2">8</xref><xref ref-type="fig" rid="F7">13–17</xref><xref ref-type="fig" rid="F11">32</xref><xref ref-type="fig" rid="F22">88–96.</xref><tp:nomenclature-citation-list><tp:nomenclature-citation><tp:taxon-name>Micropteryx pardella</tp:taxon-name><comment><xref ref-type="bibr" rid="B58">Walsingham 1880</xref>: 83.</comment></tp:nomenclature-citation><tp:nomenclature-citation><tp:taxon-name>Epimartyria pardella</tp:taxon-name><comment> (Walsingham) 1898: 161.– <xref ref-type="bibr" rid="B28">Kearfott in Smith 1903</xref>: 125.– <xref ref-type="bibr" rid="B8">Dyar 1903</xref>: 581.– <xref ref-type="bibr" rid="B43">Meyrick 1912</xref>: 6.– <xref ref-type="bibr" rid="B42">McDunnough 1939</xref>: 110.– <xref ref-type="bibr" rid="B3">Davis 1983</xref>: 5; 1984: 341.– <xref ref-type="bibr" rid="B34">Kristensen 1984b</xref>: 97.– <xref ref-type="bibr" rid="B57">Tuskes and Smith 1984</xref>: 40.– <xref ref-type="bibr" rid="B45">Nye and Fletcher 1991</xref>: 113.– <xref ref-type="bibr" rid="B47">Poole 1996</xref>: 716.– <xref ref-type="bibr" rid="B17">Hashimoto 2006</xref>: 43.– <xref ref-type="bibr" rid="B48">Powell and Opler 2009</xref>: 33.</comment></tp:nomenclature-citation></tp:nomenclature-citation-list></tp:nomenclature><tp:treatment-sec sec-type="Diagnosis"><title>Diagnosis:</title><p>Adults of <italic><tp:taxon-name>Epimartyria pardella</tp:taxon-name></italic> most resemble those of <italic><tp:taxon-name>Epimartyria bimaculella</tp:taxon-name></italic> in possessing dark fuscous forewings marked by pale golden spots. Four spots are present on the forewing of <italic>pardella</italic> with two of these located across the distal third of the wing. In contrast, a total of two yellowish spots occur in <italic>bimaculella</italic>, with only a single large costal spot present beyond the middle of the forewing. In the male genitalia, the caudal lobes of sternum X (uncus) are more simple than those of the other members of <italic><tp:taxon-name>Epimartyria</tp:taxon-name></italic> in consisting of more shallow, rounded lobes compared to being curved and more slender in the males of <italic>auricrinella and bimaculella</italic>.</p></tp:treatment-sec><tp:treatment-sec sec-type="Adult"><title>Adult</title><p>(<xref ref-type="fig" rid="F1">Figs 3</xref>, <xref ref-type="fig" rid="F2">8</xref>). <italic>Head</italic>: Vestiture light orange brown. Antenna with vestiture of scape and pedicel concolorous with head; scales of flagellum pale golden yellow. Labial palpus pale brown to cream.</p><p><italic>Thorax</italic>: Dark fuscous with coppery to purplish luster. Tegula concolorous with head. Forewing dark fuscous with coppery to purplish luster dorsally, marked with four, pale yellowish spots; the largest, irregularly rectangular and slightly oblique spot extends from costa approximately halfway across the distal third of wing; a smaller, more oval spot opposite costal spot on dorsal margin; an oblique basal spot arising midway along dorsal margin and extending halfway across wing to base of radial vein; a fourth, smallest spot at base of wing; forewing less iridescent ventrally; fringe pale yellow along termen, more gray along dorsal margin. Forewing length: 5.0–5.5 mm. Hindwing mostly gray, becoming darker and slightly iridescent toward apex; fringe gray; fringe light to dark gray. Legs medium to dark brown dorsally, paler brown ventrally and over tarsomeres; epiphysis present, ~ 1/3 the length of foretibia and arising slightly beyond its midlength.</p><p><italic>Abdomen</italic>: Piliform scales light to dark brown.</p><p><italic>Male genitalia</italic> (<xref ref-type="fig" rid="F22">Figs 88–92</xref>): Tergum X with more slender caudal lobes. Caudal apex of sternum X (gnathos) not deeply divided, with short, triangular caudal lobes and without accessory lateral lobes. Valva short, ventral length less than 1/3 the maximum midventral length of segment IX; apex rounded and bearing a short, stout subapical spine; mesal surface smooth, without median process; elongate basal process nearly equal to length of valva. Dorsal branch of phallus more depressed, with subapical margins bearing short, paired spines, gonopore with less thickened radial folds than in previous two species.</p><p><italic>Female genitalia</italic>: (<xref ref-type="fig" rid="F22">Figs 93–96</xref>): As described for genus. Caudal end of genital sclerite deeply furcated; length of furcations exceeding length of short, undivided base.</p><p><!--PageBreak--><bold>Egg.</bold> White; dimensions 0.44 × 0.44 mm. <xref ref-type="bibr" rid="B57">Tuskes and Smith (1984)</xref> report the ova are flattened, circular and smooth when first deposited but soon become spherical and covered with numerous minute projections similar to those reported for <italic><tp:taxon-name>Micropterix calthella</tp:taxon-name></italic> (L.) by <xref ref-type="bibr" rid="B40">Lorenz (1961)</xref>. The eggs were observed to hatch in 21 days at 22°C.</p><p><bold>Larva.</bold> Not examined. The following description has been summarized from <xref ref-type="bibr" rid="B57">Tuskes and Smith (1984)</xref>: Body length 4.3 to 4.6 mm; width 1.4 mm; height 1.2 mm. The body tapering at both ends with highest and broadest point at abdominal segment 4. Dorsal and lateral surface brown to dark brown, ventral surface light brown.<!--PageBreak--></p><p><italic>Head</italic>. Length 0.5 mm, diameter 0.27 mm. Brown. Antennae prominent, 3-segmented and situated on small tubercles located on dorsal lateral portion of head. Stemmata with 5 facets and located near base of antenna. Labrum simple with a pair of 3-segmented palpi. Mandibles simple and dark brown. Head diameter of first and second instar larvae 0.11 and 0.22 mm, respectively.</p><p><italic>Thorax:</italic> Prothorax distinctly narrower than mesothorax. Prothoracic shield with 10 peg-like setae, 8 on the anterior and lateral border and 2 dorsally. Mesothorax with 8 setae, 6 on dorsal and lateral anterior portion of gray brown pigmented area, and 2 just ventral to this pigmented area. Setae of metathoracic segment similar to those of mesothorax except subdorsal (D2) seta is greatly reduced in size. All thoracic segments have additional small micro-seta just dorsal to each true leg. Thoracic legs brown, with 3 segments (excluding coxa) and simple claw.</p><p><italic>Abdomen</italic>: Abdominal segments Al to A8 (and T2 and T3) with serrated knobs which form a dorsal and lateral ridge; areas between ridges concave. The mid-dorsal area concave with a small dark depression present on posterior of segments T2 to A8. Segments Al to A8 each with one dorsal seta (length 0.18 mm) atop dorsal ridge. Segments Al to A8 with reduced, almost microscopic subdorsal (D2) seta (length 0.04 mm) and prominent lateral seta (length 0.12 mm) on lateral ridge. Dorsal. subdorsal and lateral setae occur in brownish pigmented area which has rough and wrinkled appearance. Dorsal and lateral intersegmental area constricted and may contain series of 8 to 20 microscopic dots. Cuticle ventral to lateral ridge smooth and light brown. Series of brown dots form pattern around protuberance that usually support a small seta. Conical ventral prolegs occur on segments Al to A8, with a small, sclerotized protuberance present on ventral surface of each. Segments A9 and Al0 fused and with enlarged simple sucker. Spiracles posterior and ventral to lateral setae.</p></tp:treatment-sec><tp:treatment-sec sec-type="Larval hosts"><title>Larval hosts.</title><p><tp:taxon-name>Hepaticophyta</tp:taxon-name>: <tp:taxon-name>Conocephalaceae</tp:taxon-name>: <italic><tp:taxon-name>Conocephalum conicum</tp:taxon-name></italic> (L.) Dumort.; <tp:taxon-name>Pelliaceae</tp:taxon-name>: <italic><tp:taxon-name>Pellia</tp:taxon-name></italic> species, with the latter host preferred from rearings (<xref ref-type="bibr" rid="B57">Tuskes and Smith 1984</xref>).</p></tp:treatment-sec><tp:treatment-sec sec-type="Pupa"><title>Pupa.</title><p>Not examined. Exarate, decticous; white to light brown.</p></tp:treatment-sec><tp:treatment-sec sec-type="Cocoon"><title>Cocoon.</title><p>Not examined. Brown, oval in general form, measuring 5.5 × 4.5 mm; primarily of silk with small fragments of vegetation attached.</p></tp:treatment-sec><tp:treatment-sec sec-type="Biology"><title>Biology</title><p>(<xref ref-type="fig" rid="F2">Fig. 8</xref>). <xref ref-type="bibr" rid="B57">Tuskes and Smith (1984)</xref> observed the eggs of <italic><tp:taxon-name>Epimartyria pardella</tp:taxon-name></italic> to be deposited in June on the underside of liverwort thalli singly or in small clusters of up to five eggs. They are white, measuring ~ 0.40 × 0.44 mm, and are flattened, circular, and smooth when first deposited but become spherical within a short time and covered with a series of small projections. First instar larvae ~ 0.75 mm long were reported to emerge in about 21 days (at 22°C). The larvae are rather inactive (in captivity) and are usually found on the underside of the thalli during the day. When disturbed or inactive the head may be withdrawn into the thorax. Pupation occurs within a thin walled, tightly woven brown cocoon close to the ground and attached to vegetation with strands of coarse silk.</p><p>Adults begin to emerge in late May with the flight season ranging from late May to mid- July and peak flight activity in June at the Prairie Creek State Redwood Park <!--PageBreak-->locality. Tuskes and Smith reported the adults to be relatively inactive, remaining motionless for hours and seldom travelling more than 30 cm. They are known to be diurnal and most active between 0900 and 1930 h. Adult feeding by <italic><tp:taxon-name>Epimartyria pardella</tp:taxon-name></italic> has not been reported, but the adults were observed drinking water by lowering their heads<!--PageBreak--> to the moisture. Moths can die in less than two days if deprived of moisture but may survive in captivity from 9 to 18 days when provided with water.</p><p>Tuskes and Smith concluded that <italic><tp:taxon-name>Epimartyria pardella</tp:taxon-name></italic> possessed a two year life cycle similar to that proposed for <italic><tp:taxon-name>Epimartyria auricrinella</tp:taxon-name></italic> (<xref ref-type="bibr" rid="B5">Davis 1987</xref>). In captivity eggs deposited in June 1981 became adults in June 1983. In the field they frequently collected second instar larvae during the adult flight period.</p></tp:treatment-sec><tp:treatment-sec sec-type="Lectotype"><title>Lectotype.</title><p>♂ (present designation), “OREGON: Klamath Co: nr. Redwood Creek, Coast: 26 June 1872, Wlsm. 90591; B.M. Genitalia Slide No. 25352; <italic><tp:taxon-name>Epimartyria</tp:taxon-name></italic> (= <italic><tp:taxon-name>Micropteryx</tp:taxon-name></italic> Wlsm.) <italic>pardella</italic> Wlsm. PARATYPE; Lectotype ♂, <italic><tp:taxon-name>Epimartyria pardella</tp:taxon-name></italic> Wlsm. (BMNH).” The lectotype has been selected from a series of five syntypes collected <bold>“</bold>on the borders of the forest of “redwood” (<italic><tp:taxon-name>Taxodium sempervirens</tp:taxon-name></italic>) near the coast, in southern Oregon, at the beginning of June 1872” (<xref ref-type="bibr" rid="B58">Walsingham 1880</xref>).</p></tp:treatment-sec><tp:treatment-sec sec-type="Material examined"><title>Material examined.</title><p>UNITED STATES: CALIFORNIA: Humbolt Co: Arcata: 1 ♂, 11 Jun 1969, slide USNM 16613, wing slide USNM 18441 (USNM). Fern Canyon: 1 ♀, 18 Jun 1977, N. J. Smith, slide DRD 4529 (UCB). Fern Canyon, Prairie Creek State Park: 3 ♂, 19 Jun 1981, Ann &amp; Paul Tuskes; 1 ♂, 20 Jun 1981, P. Tuskes, 3 ♂, Ann &amp; Paul Tuskes (USNM). Kneeland: 69 Prairie Lane: 1 ♂, 17 Jun 2001, 2 ♂, 18 Jun 2001, 1 ♂, 29 Jun 2001, 1 ♂, 30 Jun 2001, R. S. Wielgus, diurnal flight in wet meadow below house, slide USNM 34278 (USNM); 1 ♀, 22 Jun 2003, R. S. Wielgus, slides DRD 4528, 4529 (UCB). Trinity Co: Forest Glen: 2 ♀, 25 May 1973, J. Doyen (UCB). OREGON: Klamath Co: nr. Redwood Creek, Coast: 1 ♂ (lectotype), 26 June 1872, Wlsm. 90591; B.M. Genitalia Slide No. 25352, (BMNH). Multnomah Co: Benson State Park, Multnomah Falls: 2 ♂, C. V. Piper, 1 ♂, wing slide USNM 91788 (USNM).</p></tp:treatment-sec><tp:treatment-sec sec-type="Distribution"><title>Distribution</title><p>(<xref ref-type="fig" rid="F11">Fig. 32</xref>). <italic><tp:taxon-name>Epimartyria pardella</tp:taxon-name></italic> is known from northwestern California and northern Oregon. California localities and the type locality in Oregon are near the coast in redwood forests. The most northern Oregon locality occurs in the Columbia River valley.</p></tp:treatment-sec><tp:treatment-sec sec-type="Remarks"><title>Remarks.</title><p>Information included in this report on the immature stages and life history of <italic><tp:taxon-name>Epimartyria pardella</tp:taxon-name></italic> has been quoted or summarized from the thorough study of this species by <xref ref-type="bibr" rid="B57">Tuskes and Smith (1984)</xref> at the Prairie Creek State Redwood Park, California. In addition to possible color differences, two major morphological differences noted in their description of the larva of <italic><tp:taxon-name>Epimartyria pardella</tp:taxon-name></italic> from that observed for <italic><tp:taxon-name>Epimartyria auricrinella</tp:taxon-name></italic> include: (1) 10 versus 11 (in <italic>auricrinella</italic>) peg-like setae on each side of the prothorax, and (2) D2 of metathorax and abdominal segments 1–8 greatly reduced in <italic>pardella</italic> (as reported also in <italic><tp:taxon-name>Austromartyria</tp:taxon-name></italic>, <xref ref-type="bibr" rid="B14">Gibbs 2010</xref>, and for the abdomen in <italic><tp:taxon-name>Agrionympha</tp:taxon-name></italic>, <xref ref-type="bibr" rid="B15">Gibbs and Kristensen 2011</xref>). Although examples of the larva, pupa, and cocoon of this species were reportedly deposited in the collections of the California Academy of Sciences, San Francisco, CA by <xref ref-type="bibr" rid="B57">Tuskes and Smith (1984)</xref>, attempts to locate and borrow this material for study were unsuccessful. The skeletomuscular anatomy of the male genitalia of <italic><tp:taxon-name>Epimartyria pardella</tp:taxon-name></italic> was reviewed by <xref ref-type="bibr" rid="B34">Kristensen (1984b)</xref>.</p><fig id="F15" position="float" orientation="portrait"><label>Figures 52–57.</label><caption><p><italic><tp:taxon-name>Epimartyria auricrinella</tp:taxon-name></italic>, larval morphology <bold>52</bold> Abdominal segments 1–4, lateral view, showing sculptured epicuticle of dorsal half and plastron region (shaded area) of lower half (arrow indicates spiracle) (200 µm) <bold>53</bold> Spiracle, apical view (5 µm) <bold>54</bold> Spiracle, lateral view (5 µm) <bold>55</bold> Plastron of lateral surface of abdomen with numerous, irregular micropapillae (10 µm) <bold>56</bold> Detail of fig. 55 showing parallel rows of microtubercules extending between micropapillae (1 µm) <bold>57</bold> View looking down on microtubules in fig. 56 showing cuticular openings between rows (1 µm). (Scale lengths in parentheses).</p></caption><graphic xmlns:xlink="http://www.w3.org/1999/xlink" xlink:href="ZooKeys-183-037-g015.jpg" position="float" orientation="portrait" xlink:type="simple"/></fig><fig id="F16" position="float" orientation="portrait"><label>Figures 58–59. </label><caption><p><italic><tp:taxon-name>Epimartyria auricrinella</tp:taxon-name></italic>, larval morphology <bold>58</bold> Honeycombed chambers of abdominal exocuticle with pellicle removed, in dorsal half (dorsal to spiracle) of abdominal segment 4 (10 µm) <bold>59</bold> Abdominal seta D1 showing longitudinal ridges (20 µm). (Scale lengths in parentheses).</p></caption><graphic xmlns:xlink="http://www.w3.org/1999/xlink" xlink:href="ZooKeys-183-037-g016.jpg" position="float" orientation="portrait" xlink:type="simple"/></fig><fig id="F17" position="float" orientation="portrait"><label>Figures 60–63.</label><caption><p><italic><tp:taxon-name>Neomicropteryx nipponensis</tp:taxon-name></italic>, larval morphology <bold>60</bold> Plastron from lateral surface of abdomen with numerous, irregular micropapillae (10 µm) <bold>61</bold> Detail of <xref ref-type="fig" rid="F15">Fig. 55</xref> showing parallel rows of microtubercules extending between micropapillae (0.5 µm) <bold>62</bold> View looking down on microtubules in fig. 61 showing cuticular openings between rows (0.5 µm) <bold>63</bold> Head, anterior view (100 µm). (Scale lengths in parentheses).</p></caption><graphic xmlns:xlink="http://www.w3.org/1999/xlink" xlink:href="ZooKeys-183-037-g017.jpg" position="float" orientation="portrait" xlink:type="simple"/></fig><fig id="F18" position="float" orientation="portrait"><label>Figures 64–69.</label><caption><p><italic><tp:taxon-name>Micropterix</tp:taxon-name></italic> species (England), larval morphology <bold>64</bold> Prothoracic leg (arrow: tactile vesicle of coxa) (50 µm) <bold>65</bold> Detail of tactile vesicle in fig. 64 (10 µm) <bold>66</bold> Abdominal segments 5–10 showing prolegs 5–8 and sucker-like anal proleg (100 µm) <bold>67</bold> Abdominal proleg (20 µm) <bold>68</bold> Detail of apex of abdominal proleg (10 µm) <bold>69</bold> Dorsal abdominal setae (50 µm). (Scale lengths in parentheses).</p></caption><graphic xmlns:xlink="http://www.w3.org/1999/xlink" xlink:href="ZooKeys-183-037-g018.jpg" position="float" orientation="portrait" xlink:type="simple"/></fig><fig id="F19" position="float" orientation="portrait"><label>Figures 70–73.</label><caption><p><italic><tp:taxon-name>Micropterix</tp:taxon-name></italic> species (England), larval morphology <bold>70</bold> Lateral plastron surface of abdomen showing micropapillae around broken scale base (20 µm) <bold>71</bold> Detail of plastron <xref ref-type="fig" rid="F19">Fig. 70</xref> showing cuticular openings between micropapillae (10 µm) <bold>72</bold> Detail of fig. 71 (5 µm) <bold>73</bold> Detail ofcuticular openings in Fig. 71 (2 µm). (Scale lengths in parentheses).</p></caption><graphic xmlns:xlink="http://www.w3.org/1999/xlink" xlink:href="ZooKeys-183-037-g019.jpg" position="float" orientation="portrait" xlink:type="simple"/></fig><fig id="F20" position="float" orientation="portrait"><label>Figures 74–80.</label><caption><p><italic><tp:taxon-name>Epimartyria auricrinella</tp:taxon-name></italic>, Genitalic morphology <bold>74–78</bold> Male, USNM slides 16615, 34372 <bold>74</bold> Genital capsule, ventral view (0.5 mm); J: juxta (medial plate) <bold>75</bold> Sternum X (gnathos) <bold>76</bold> Aedeagus (G: gonopore (phallotreme) <bold>77</bold> Genital capsule, lateral view (Un: uncus, (tergum X) <bold>78a</bold> Valva, lateral view, inner side (BP: basal process), slide USNM, 34372, Ottawa, Ontario <bold>78b</bold> slide MIC5762, Lac Brûlé, Quebec <bold>78c</bold> slide MIC5764, Wilderness State Park, Michigan <bold>78d</bold> slide MIC5761, Lac Brûlé, Quebec <bold>79–80</bold> Female, USNM slide 17501, Mt. Albert, Quebec <bold>79</bold> Oviscape, lateral view (Ut: utriculus) (0.5 mm) <bold>80</bold> Genital sclerite, ventral view. (Scale lengths in parentheses).</p></caption><graphic xmlns:xlink="http://www.w3.org/1999/xlink" xlink:href="ZooKeys-183-037-g020.jpg" position="float" orientation="portrait" xlink:type="simple"/></fig><fig id="F21" position="float" orientation="portrait"><label>Figures 81–87.</label><caption><p><italic><tp:taxon-name>Epimartyria bimaculella</tp:taxon-name></italic>, Genitalic morphology <bold>81–85</bold> Male, USNM slide 18410, Fraser Mill, British Columbia <bold>81</bold> Genital capsule, ventral view (0.5 mm) <bold>82</bold> Sternum X (gnathos) <bold>83</bold> Aedeagus <bold>84</bold> Genital capsule, lateral view <bold>85</bold> Valva <bold>86–87</bold> Female, USNM slide 33919, Fraser Mill, British Columbia <bold>86</bold> Oviscape, lateral view (0.5 mm) <bold>87</bold> Genital sclerite, ventral view. (Scale lengths in parentheses).</p></caption><graphic xmlns:xlink="http://www.w3.org/1999/xlink" xlink:href="ZooKeys-183-037-g021.jpg" position="float" orientation="portrait" xlink:type="simple"/></fig><fig id="F22" position="float" orientation="portrait"><label>Figures 88–96.</label><caption><p><italic><tp:taxon-name>Epimartyria pardella</tp:taxon-name></italic>, Genitalic morphology <bold>88–92</bold> Male, USNM slide 16613, Arcata, California <bold>88</bold> Genital capsule, ventral view (0.5 mm) <bold>89</bold> Sternum X (gnathos) <bold>90</bold> Aedeagus <bold>91</bold> Genital capsule, lateral view <bold>92</bold> Valva <bold>93–96</bold> Female, DRD slide 4528, Kneeland, California <bold>93</bold> Oviscape, lateral view (0.5 mm) <bold>94</bold> Genital sclerite, ventral view <bold>95</bold> Genital sclerite, lateral view <bold>96</bold> Ductus spermathecae, showing variation of vesicle position. (Scale lengths in parentheses).</p></caption><graphic xmlns:xlink="http://www.w3.org/1999/xlink" xlink:href="ZooKeys-183-037-g022.jpg" position="float" orientation="portrait" xlink:type="simple"/></fig></tp:treatment-sec><tp:treatment-sec><!--Section generated to contain objects referenced in tp:taxon-treatment.--><fig id="F1" position="float" orientation="portrait"><label>Figures 1–3.</label><caption><p>Adults<bold>. 1</bold> ♂, <italic><tp:taxon-name>Epimartyria auricrinella</tp:taxon-name></italic>,  (4.9 mm) Canada: Quebec <bold>2</bold> ♂, <italic><tp:taxon-name>Epimartyria bimaculella</tp:taxon-name></italic>  (5.5 mm) Holotype, Canada: British Columbia <bold>3</bold> ♀, <italic><tp:taxon-name>Epimartyria pardella</tp:taxon-name></italic> (5.5 mm) USA: California. (Forewing length in parentheses).</p></caption><graphic xmlns:xlink="http://www.w3.org/1999/xlink" xlink:href="ZooKeys-183-037-g001.jpg" position="float" orientation="portrait" xlink:type="simple"/></fig><fig id="F2" position="float" orientation="portrait"><label>Figures 4–9.</label><caption><p>Adults and habitat. <bold>4–5</bold> <italic><tp:taxon-name>Epimartyria auricrinella</tp:taxon-name></italic>, at Lac Brûlé, Québec, 30 Jun 1997, ca 0700 hrs. on dewy <italic><tp:taxon-name>Solidago</tp:taxon-name></italic> leaf <bold>6–7</bold> <italic><tp:taxon-name>Epimartyria bimaculella</tp:taxon-name></italic> <bold>6</bold> at Washington, Olympic National Park, Hoh Rainforest Road, 22 Jun 2010 (photo by Zeller-Lukashort) <bold>7</bold> at British Columbia, Vancouver area, Belcarra, 24 May 2009, ca 1000 hrs (photo by Holden) <bold>8</bold> <italic><tp:taxon-name>Epimartyria pardella</tp:taxon-name></italic>, California, Redwood National Park, Gold Bluffs State Beach, Fern Canyon <bold>9</bold> Habitat, clump of the liverwort <italic><tp:taxon-name>Bazzania trilobata</tp:taxon-name></italic> at Lac Brûlé, Québec in which larvae of <italic><tp:taxon-name>Epimartyria auricrinella</tp:taxon-name></italic> were found.</p></caption><graphic xmlns:xlink="http://www.w3.org/1999/xlink" xlink:href="ZooKeys-183-037-g002.jpg" position="float" orientation="portrait" xlink:type="simple"/></fig><fig id="F7" position="float" orientation="portrait"><label>Figures 13–17.</label><caption><p><italic><tp:taxon-name>Epimartyria pardella</tp:taxon-name></italic>, Adult morphology <bold>13</bold> Head (cl: clypeus; ga: galea; la: labrum; md: mandible) (0.5 mm) <bold>14</bold> Head, ventral view ( pp: proximal prelabium; dp: distal prelabium; lp: labial palpus) <bold>15</bold> right mandible <bold>16</bold> Wing venation, USNM slide 16613. <bold>17</bold> Legs (1.0 mm). (Scale lengths in parentheses).</p></caption><graphic xmlns:xlink="http://www.w3.org/1999/xlink" xlink:href="ZooKeys-183-037-g007.jpg" position="float" orientation="portrait" xlink:type="simple"/></fig><fig id="F11" position="float" orientation="portrait"><label>Figure 32.</label><caption><p>Distribution of <italic><tp:taxon-name>Epimartyria</tp:taxon-name></italic> species. Alphanumeric designations refer to haplotypes shown in the haplotype network of Fig. 12c. </p></caption><graphic xmlns:xlink="http://www.w3.org/1999/xlink" xlink:href="ZooKeys-183-037-g011.jpg" position="float" orientation="portrait" xlink:type="simple"/></fig></tp:treatment-sec><ref-list><ref id="B58"><mixed-citation xmlns:xlink="http://www.w3.org/1999/xlink" xlink:type="simple"><person-group><name name-style="western"><surname>Walsingham</surname><given-names>L(TdG)</given-names></name></person-group> (<year>1880</year>)<article-title> On some new and little known species of Tineidae</article-title>. <source>Proceedings of the Zoological Society of London</source>, <fpage>77</fpage>–<lpage>93</lpage>. [<comment>pls. XI -XII</comment>]</mixed-citation></ref><ref id="B28"><mixed-citation xmlns:xlink="http://www.w3.org/1999/xlink" xlink:type="simple"><person-group><name name-style="western"><surname>Kearfott</surname><given-names>WD</given-names></name></person-group> (<year>1903</year>)<source> Checklist of the Lepidoptera of Boreal America</source>. <publisher-name>American Entomological Society</publisher-name>, <publisher-loc>Philadelphia</publisher-loc>, <fpage>118</fpage>–<lpage>125</lpage>.</mixed-citation></ref><ref id="B8"><mixed-citation xmlns:xlink="http://www.w3.org/1999/xlink" xlink:type="simple"><person-group><name name-style="western"><surname>Dyar</surname><given-names>HG</given-names></name></person-group> (<year>1902 [1903]</year>)<article-title> A list of North American Lepidoptera.</article-title><source>United States National Museum Bulletin </source><volume>52</volume> (<issue>19</issue>): <fpage>1</fpage>-<lpage>723</lpage>.</mixed-citation></ref><ref id="B43"><mixed-citation xmlns:xlink="http://www.w3.org/1999/xlink" xlink:type="simple"><person-group><name name-style="western"><surname>Meyrick</surname><given-names>E</given-names></name></person-group> (<year>1912</year>)<article-title> Lepidoptera Heterocera, Fam. Micropterigidae</article-title>. <source>Genera Insectorum fascicle</source><volume>132</volume>: <fpage>1</fpage>–<lpage>9</lpage>. [<comment>1 color plate</comment>]</mixed-citation></ref><ref id="B42"><mixed-citation xmlns:xlink="http://www.w3.org/1999/xlink" xlink:type="simple"><person-group><name name-style="western"><surname>McDunnough</surname><given-names>J</given-names></name></person-group> (<year>1939</year>)<article-title> Check List of the Lepidoptera of Canada and the United States of America, part 2 (Microlepidoptera).</article-title><source>Memoirs of the Southern California Academy of Science </source><volume>2</volume> (<issue>2</issue>): <fpage>1</fpage>-<lpage>171</lpage>.</mixed-citation></ref><ref id="B3"><mixed-citation xmlns:xlink="http://www.w3.org/1999/xlink" xlink:type="simple"><person-group><name name-style="western"><surname>Davis</surname><given-names>DR</given-names></name></person-group> (<year>1983</year>) <article-title>Micropterigidae</article-title>. In: <person-group><name name-style="western"><surname>RW Hodges et al.</surname></name></person-group> (<role>Eds</role>) <source>Check List of the Lepidoptera of America North of Mexico</source>. <publisher-name>EW Classey Ltd and the Wedge Entomological Research Foundation</publisher-name>, <publisher-loc>London</publisher-loc>, <fpage>5</fpage>–<lpage>7</lpage>.</mixed-citation></ref><ref id="B34"><mixed-citation xmlns:xlink="http://www.w3.org/1999/xlink" xlink:type="simple"><person-group><name name-style="western"><surname>Kristensen</surname><given-names>NP</given-names></name></person-group> (<year>1984b</year>)<article-title> Skeletomuscular anatomy of the male genitalia of <italic>Epimartyria</italic> (Lepidoptera: Micropterigidae).</article-title><source>Entomologica scandinavica </source><volume>15</volume>: <fpage>97</fpage>-<lpage>112</lpage>. doi: <ext-link ext-link-type="uri" xlink:href="http://dx.doi.org/10.1163/187631284X00091" xlink:type="simple">10.1163/187631284X00091</ext-link></mixed-citation></ref><ref id="B57"><mixed-citation xmlns:xlink="http://www.w3.org/1999/xlink" xlink:type="simple"><person-group><name name-style="western"><surname>Tuskes</surname><given-names>PM</given-names></name><name name-style="western"><surname>Smith</surname><given-names>NJ</given-names></name></person-group> (<year>1984</year>)<article-title> The life history and behavior of <italic>Epimartyria pardella</italic> (Micropterigidae).</article-title><source>Journal of the Lepidopterists’ Society </source><volume>38</volume> (<issue>1</issue>): <fpage>40</fpage>-<lpage>46</lpage>.</mixed-citation></ref><ref id="B45"><mixed-citation xmlns:xlink="http://www.w3.org/1999/xlink" xlink:type="simple"><person-group><name name-style="western"><surname>Nye</surname><given-names>IWB</given-names></name><name name-style="western"><surname>DS</surname><given-names>Fletcher</given-names></name></person-group> (<year>1991</year>)<source> The Generic Names of Moths of the World. Microlepidoptera</source>. Volume <volume>6</volume>(<issue>29</issue>), <publisher-name>Natural History Museum Publications</publisher-name>, <publisher-loc>London</publisher-loc>, <fpage>1</fpage>–<lpage>368</lpage>.</mixed-citation></ref><ref id="B47"><mixed-citation xmlns:xlink="http://www.w3.org/1999/xlink" xlink:type="simple"><!--PageBreak--><person-group><name name-style="western"><surname>Poole</surname><given-names>RW</given-names></name></person-group> (<year>1996</year>)<article-title> Diptera, Lepidoptera</article-title>. In: <person-group><name name-style="western"><surname>Poole</surname><given-names>RW</given-names></name><name name-style="western"><surname>Gentili</surname><given-names>P</given-names></name></person-group> (<role>Eds</role>) <source>Nomina Insecta Nearctica</source><volume>3</volume>, <lpage>1143</lpage> pp.</mixed-citation></ref><ref id="B17"><mixed-citation xmlns:xlink="http://www.w3.org/1999/xlink" xlink:type="simple"><person-group><name name-style="western"><surname>Hashimoto</surname><given-names>S</given-names></name></person-group> (<year>2006</year>)<article-title> A taxonomic study of the family Micropterigidae (Lepidoptera, Micropterigoidea) of Japan, with the phylogenetic relationships among the Northern Hemisphere genera.</article-title><source>Bulletin of the Kitakyushu Museum of Natural History and Human History Series A Natural History </source><volume>4</volume>: <fpage>39</fpage>-<lpage>109</lpage>.</mixed-citation></ref><ref id="B48"><mixed-citation xmlns:xlink="http://www.w3.org/1999/xlink" xlink:type="simple"><person-group><name name-style="western"><surname>Powell</surname><given-names>JA</given-names></name><name name-style="western"><surname>Opler</surname><given-names>PA</given-names></name></person-group> (<year>2009</year>)<source> Moths of Western North America.</source><publisher-name>University of California Press, Berkeley, Los Angeles</publisher-name>, <publisher-loc>London</publisher-loc>, <lpage>369</lpage> pp.</mixed-citation></ref><ref id="B40"><mixed-citation xmlns:xlink="http://www.w3.org/1999/xlink" xlink:type="simple"><person-group><name name-style="western"><surname>Lorenz</surname><given-names>R</given-names></name></person-group> (<year>1961</year>)<article-title> Biologie und Morphologie von <italic>Micropterix calthella</italic> (L.).</article-title><source>Deutsche Entomologische Zeitschrift </source><volume>8</volume>: <fpage>1</fpage>-<lpage>23</lpage>.</mixed-citation></ref><ref id="B5"><mixed-citation xmlns:xlink="http://www.w3.org/1999/xlink" xlink:type="simple"><person-group><name name-style="western"><surname>Davis</surname><given-names>DR</given-names></name></person-group> (<year>1987</year>)<article-title> Micropterigidae, Eriocraniidae.</article-title> In: <person-group><name name-style="western"><surname>FW</surname><given-names>Stehr</given-names></name></person-group> (<role>Ed</role>). <issue-title>Immature insects.</issue-title><source>Volume 1, Kendall/Hunt Publishing, Dubuque, Iowa</source>: <fpage>341</fpage>-<lpage>343</lpage>.</mixed-citation></ref><ref id="B14"><mixed-citation xmlns:xlink="http://www.w3.org/1999/xlink" xlink:type="simple"><person-group><name name-style="western"><surname>Gibbs</surname><given-names>GW</given-names></name></person-group> (<year>2010</year>)<article-title> Micropterigidae (Lepidoptera) of the Southwestern Pacific: a revision with the establishment of five new genera from Australia, New Caledonia and New Zealand.</article-title><source>Zootaxa </source><volume>2520</volume>: <fpage>1</fpage>-<lpage>48</lpage>.</mixed-citation></ref><ref id="B15"><mixed-citation xmlns:xlink="http://www.w3.org/1999/xlink" xlink:type="simple"><person-group><name name-style="western"><surname>Gibbs</surname><given-names>GW</given-names></name><name name-style="western"><surname>Kristensen</surname><given-names>NP</given-names></name></person-group> (<year>2011</year>)<article-title> <italic>Agrionympha</italic>, the long known South African jaw moths: a revision with descriptions of new species (Lepidoptera, Micropterigidae).</article-title><source>Zootaxa </source><volume>2764</volume>: <fpage>1</fpage>-<lpage>21</lpage>.</mixed-citation></ref></ref-list></tp:taxon-treatment>
